# Supplementary material for: Differentiation-dependent proximity proteomics identifies novel host factors linked to HPV16 E2 function
Source: mBio. 2026 Jan 12;17(2):e03194-25. doi: 10.1128/mbio.03194-25 (PMC12892938; doi:10.1128/mbio.03194-25)
Supplement: Table S1 — Quantitative list of interactors. [file mbio.03194-25-s0003.xlsx]

## Sheet: Relative Abundance
Accession	Gene Symbol	Description	N/Tert-1				N/Tert-1+HPV16
			TurboID-E2		TurboID-TOPBP1		TurboID-TOPBP1
			Monolayer	Calcium	Monolayer	Calcium	Monolayer	Calcium
P35579	MYH9	Myosin-9 [OS=Homo sapiens]	6.64093e+08	8.34283e+06	2.17433e+09	1.08477e+06	1.19729e+09	3.49328e+06
Q09666	AHNAK	Neuroblast differentiation-associated protein AHNAK [OS=Homo sapiens]	2.12564e+08	1.30669e+06	2067047031	2.32359e+07	5.27066e+08	1.97513e+08
Q13085	ACACA	Acetyl-CoA carboxylase 1 [OS=Homo sapiens]	2.76425e+08	5.39322e+07	2.08756e+08	9.56159e+06	3.52929e+08	2.1795e+08
P63261	ACTG1	Actin, cytoplasmic 2 [OS=Homo sapiens]
Q14204	DYNC1H1	Cytoplasmic dynein 1 heavy chain 1 [OS=Homo sapiens]	3.70779e+07	488029	3.74971e+07	143590	1.47626e+07	2.46537e+06
Q8IVF2	AHNAK2	Protein AHNAK2 [OS=Homo sapiens]	1.86768e+07	392094	3.06336e+08	3.34925e+06	6.01887e+07	2.63833e+07
P21333	FLNA	Filamin-A [OS=Homo sapiens]	9.53631e+07	1.36509e+06	3.90305e+08	1.81325e+07	3.40817e+07	2.89237e+07
P68133	ACTA1	Actin, alpha skeletal muscle [OS=Homo sapiens]
P68032	ACTC1	Actin, alpha cardiac muscle 1 [OS=Homo sapiens]	1.45097e+08	1.1535e+07	198025003	1.28676e+07	1.76712e+08	2.18568e+07
Q71U36	TUBA1A	Tubulin alpha-1A chain [OS=Homo sapiens]	2.03121e+08	1.20912e+07	134195419	6.66433e+06	1.92434e+08	4.85679e+07
O75369	FLNB	Filamin-B [OS=Homo sapiens]	6.93169e+07	136848	1.33236e+08	1.10742e+06	4.41921e+06	3.70918e+06
P11498	PC	Pyruvate carboxylase, mitochondrial [OS=Homo sapiens]	3.9272e+07	2.96998e+07	3.15836e+07	1.51746e+07	2.59052e+07	2.16155e+07
O43795	MYO1B	Unconventional myosin-Ib [OS=Homo sapiens]	1.30123e+08	1.98185e+06	1.01756e+08	794678	1.38318e+08	1.3387e+06
P49327	FASN	Fatty acid synthase [OS=Homo sapiens]	1.34364e+08	3.97923e+06	1.15886e+08	3.11042e+06	9.45824e+06	7.72457e+06
P25705	ATP5F1A	ATP synthase subunit alpha, mitochondrial [OS=Homo sapiens]	4.32926e+07	4.30785e+07	5.96298e+07	2.89552e+07	4.35938e+07	9.41997e+07
Q15149	PLEC	Plectin [OS=Homo sapiens]	2.40459e+07	518513	8.3516e+06	4.99132e+06	96532.5	3.77447e+06
P46940	IQGAP1	Ras GTPase-activating-like protein IQGAP1 [OS=Homo sapiens]	3.0502e+07	411296	3.81034e+07	96977.1	5.32965e+07	426070
P07437	TUBB	Tubulin beta chain [OS=Homo sapiens]	9.00411e+07	1.3855e+07	6.60412e+07	264079	1.0512e+08	3.1835e+07
P68371	TUBB4B	Tubulin beta-4B chain [OS=Homo sapiens]	1.97786e+08	1.33153e+07	1.40216e+08	4.14411e+06	1.62868e+08	5.56031e+07
P68366	TUBA4A	Tubulin alpha-4A chain [OS=Homo sapiens]	2.5085e+08	2.53462e+07	1.87692e+08	8.68711e+06	2.34221e+08	6.51989e+07
P04406	GAPDH	Glyceraldehyde-3-phosphate dehydrogenase [OS=Homo sapiens]	2.15242e+08	1.72418e+07	2.876e+08	3.38869e+07	3.22092e+07	1.22102e+07
P35580	MYH10	Myosin-10 [OS=Homo sapiens]	6.15297e+06		2.57473e+06		618748
P10809	HSPD1	60 kDa heat shock protein, mitochondrial [OS=Homo sapiens]	7.20174e+07	5.29276e+07	9.43849e+07	1.79459e+07	2.83556e+07	8.63768e+07
Q13509	TUBB3	Tubulin beta-3 chain [OS=Homo sapiens]	3.1756e+06	71611.3	1.35325e+06		1.34082e+06
Q13885	TUBB2A	Tubulin beta-2A chain [OS=Homo sapiens]	3.08993e+07	5.91407e+06	2.14503e+07	1.14441e+06	2.52464e+07	338368
P06576	ATP5F1B	ATP synthase subunit beta, mitochondrial [OS=Homo sapiens]	3.12642e+07	1.05938e+07	3.87709e+07	1.12676e+07	1.13729e+07	3.05207e+07
P78527	PRKDC	DNA-dependent protein kinase catalytic subunit [OS=Homo sapiens]	1.9006e+07	151493	1.36464e+07	66128.4	6.55575e+06	74655.5
P07900	HSP90AA1	Heat shock protein HSP 90-alpha [OS=Homo sapiens]	1.21154e+08	1.50239e+06	1.57513e+08	814862	2.93681e+06	6.30379e+06
P11021	HSPA5	Endoplasmic reticulum chaperone BiP [OS=Homo sapiens]	1.09468e+08	2.00539e+06	1.01603e+08	690458	5.5582e+06	4.78211e+06
O14950	MYL12B	Myosin regulatory light chain 12B [OS=Homo sapiens]	1.0848e+08	1.85194e+06	2.22366e+08	287501	1.52943e+08	409933
Q13813	SPTAN1	Spectrin alpha chain, non-erythrocytic 1 [OS=Homo sapiens]	2.16681e+07		2.76952e+07	159293	1.18847e+06	217890
P08238	HSP90AB1	Heat shock protein HSP 90-beta [OS=Homo sapiens]	4.84998e+07	1.00515e+06	4.54707e+07	790031	660845	3.11689e+06
Q9UM54	MYO6	Unconventional myosin-VI [OS=Homo sapiens]	2.20812e+07		3.01784e+07		4.1396e+07
P06733	ENO1	Alpha-enolase [OS=Homo sapiens]	2.42617e+08	4.24124e+06	3.7607e+08	5.55027e+06	7.30804e+06	6.22462e+06
P0CG38	POTEI	POTE ankyrin domain family member I [OS=Homo sapiens]
Q92616	GCN1	Stalled ribosome sensor GCN1 [OS=Homo sapiens]	8.38605e+06	237392	6.87913e+06		6.25022e+06	432752
P0CG39	POTEJ	POTE ankyrin domain family member J [OS=Homo sapiens]
P08670	VIM	Vimentin [OS=Homo sapiens]	8.07699e+07	1.05441e+07	1.2635e+08	6.14373e+06	2.1991e+07	3.2324e+07
P31947	SFN	14-3-3 protein sigma [OS=Homo sapiens]	2.70592e+08	1.03335e+07	3.31596e+08	3.55157e+06	1.26832e+07	2.27807e+07
P40939	HADHA	Trifunctional enzyme subunit alpha, mitochondrial [OS=Homo sapiens]	7.47064e+06	2.08735e+06	4.15562e+06	2.87975e+06	3.13946e+06	4.42499e+06
P07355	ANXA2	Annexin A2 [OS=Homo sapiens]	1.63246e+08	1.7232e+06	3.35645e+08	2.35246e+06	5.96653e+06	3.57898e+06
P60660	MYL6	Myosin light polypeptide 6 [OS=Homo sapiens]	1.27412e+08	2.66532e+06	4.07722e+08	259313	2.41093e+08	2.17665e+06
P49411	TUFM	Elongation factor Tu, mitochondrial [OS=Homo sapiens]	2.29685e+07	1.65204e+07	1.44314e+07	7.04833e+06	1.52289e+07	3.23894e+07
Q9Y4I1	MYO5A	Unconventional myosin-Va [OS=Homo sapiens]	5.52868e+06		1.33528e+07		1.09019e+07
Q01082	SPTBN1	Spectrin beta chain, non-erythrocytic 1 [OS=Homo sapiens]	1.67858e+07		2.21068e+07		1.67182e+06	49190.9
P14618	PKM	Pyruvate kinase PKM [OS=Homo sapiens]	1.27292e+08	826356	2.30235e+08	914495	1.09514e+07	5.77435e+06
P35749	MYH11	Myosin-11 [OS=Homo sapiens]
P15924	DSP	Desmoplakin [OS=Homo sapiens]	5.63878e+06	935493	1.04168e+06	914997	407189	3.99785e+06
O00159	MYO1C	Unconventional myosin-Ic [OS=Homo sapiens]	1.67149e+07	166823	8.20109e+06		1.37233e+07	123624
P16144	ITGB4	Integrin beta-4 [OS=Homo sapiens]	2.35381e+07	1.80893e+06	7457028	736668	2.56364e+06	440639
Q9UPN3	MACF1	Microtubule-actin cross-linking factor 1, isoforms 1/2/3/4/5 [OS=Homo sapiens]	2.26989e+06		8.46974e+06		1.17407e+06
P05165	PCCA	Propionyl-CoA carboxylase alpha chain, mitochondrial [OS=Homo sapiens]	1.10369e+07	6.99744e+06	6.90427e+06	4.23015e+06	1.48095e+07	1.36939e+07
P11142	HSPA8	Heat shock cognate 71 kDa protein [OS=Homo sapiens]	1.09624e+08	2.81515e+06	1.12565e+08	1.21897e+06	9.50896e+06	4.69352e+06
Q9BUF5	TUBB6	Tubulin beta-6 chain [OS=Homo sapiens]	1.3284e+07	111014	5.61505e+06	108811	6.80036e+06
P68104	EEF1A1	Elongation factor 1-alpha 1 [OS=Homo sapiens]	1.64258e+08	2.49153e+06	1.51525e+08	2.46502e+06	2.41255e+07	1.08639e+07
P50990	CCT8	T-complex protein 1 subunit theta [OS=Homo sapiens]	2.04977e+07	135055	1.00321e+08	1.25931e+07	3.14192e+07	2.13413e+07
P12814	ACTN1	Alpha-actinin-1 [OS=Homo sapiens]	4.16975e+07	410617	5.74075e+07	304656	2.02739e+06	799914
O94832	MYO1D	Unconventional myosin-Id [OS=Homo sapiens]	7.85873e+06	61560.2	8.54209e+06		7.49135e+06	69942.1
Q562R1	ACTBL2	Beta-actin-like protein 2 [OS=Homo sapiens]	1.40989e+06
P15311	EZR	Ezrin [OS=Homo sapiens]	1.65783e+07	68501.2	69524059	585373	5.48735e+06	3.0215e+06
P07237	P4HB	Protein disulfide-isomerase [OS=Homo sapiens]	8.58742e+07	465351	6.7747e+07	254606	499939	1.15212e+06
P14625	HSP90B1	Endoplasmin [OS=Homo sapiens]	6.85056e+07	1.80997e+06	7.90084e+07	759054	1.24082e+06	3.14349e+06
P13639	EEF2	Elongation factor 2 [OS=Homo sapiens]	5.98442e+07	726450	5.32846e+07	381449	2.73797e+06	3.41151e+06
P38646	HSPA9	Stress-70 protein, mitochondrial [OS=Homo sapiens]	1.26809e+07	567343	1.85115e+07	888422	2.25631e+06	3.13251e+06
O00763	ACACB	Acetyl-CoA carboxylase 2 [OS=Homo sapiens]	257464		107222
P02545	LMNA	Prelamin-A/C [OS=Homo sapiens]	4.84686e+07	394742	6.68793e+07	1.67855e+06	1.43436e+06	594310
P08195	SLC3A2	Amino acid transporter heavy chain SLC3A2 [OS=Homo sapiens]	9.62612e+07	7.46325e+06	3.37719e+07	5.12367e+06	9.15863e+06	6.04117e+06
P05166	PCCB	Propionyl-CoA carboxylase beta chain, mitochondrial [OS=Homo sapiens]	6.55999e+06	2.15665e+06	4.95024e+06	2.97236e+06	8.90107e+06	7.02071e+06
P63104	YWHAZ	14-3-3 protein zeta/delta [OS=Homo sapiens]	7.84701e+07	473554	1.16966e+08	682880	4.12024e+06	4.47394e+06
O43707	ACTN4	Alpha-actinin-4 [OS=Homo sapiens]	1.44516e+07		1.36547e+07		372800	106750
P29401	TKT	Transketolase [OS=Homo sapiens]	4.11413e+07	1.91307e+06	6.26216e+07	766992	2.75045e+06	2.02559e+06
P11586	MTHFD1	C-1-tetrahydrofolate synthase, cytoplasmic [OS=Homo sapiens]	1.05365e+07	206668	1.02129e+07	46608.3	1.8896e+06	417666
P04083	ANXA1	Annexin A1 [OS=Homo sapiens]	6.32539e+07	1.01588e+06	1.53997e+08	2.38222e+06	1.27666e+07	1.215e+07
P31946	YWHAB	14-3-3 protein beta/alpha [OS=Homo sapiens]	2.10976e+07		3.61404e+07		945257	695057
P26038	MSN	Moesin [OS=Homo sapiens]	3.35072e+07		8.24128e+07	1.12614e+06	5.97327e+06	1.99037e+06
P27348	YWHAQ	14-3-3 protein theta [OS=Homo sapiens]	1.22022e+07	190240	2.03543e+07	50811.1	280813
Q13428	TCOF1	Treacle protein [OS=Homo sapiens]	1.3029e+06		2.04941e+07	202686	3.48125e+07	1.31174e+07
P27816	MAP4	Microtubule-associated protein 4 [OS=Homo sapiens]	1.20022e+07		7.37471e+07	513335	8.5818e+06	3.68127e+06
Q92614	MYO18A	Unconventional myosin-XVIIIa [OS=Homo sapiens]	4.99096e+06		1.56203e+06		7.90479e+06
P36952	SERPINB5	Serpin B5 [OS=Homo sapiens]	5.69116e+07	1.33359e+06	1.1639e+08	349090	365227	2.67585e+06
P40227	CCT6A	T-complex protein 1 subunit zeta [OS=Homo sapiens]	1.57823e+07	667989	2.45466e+07	517731	7.57804e+06	4.29312e+06
P62258	YWHAE	14-3-3 protein epsilon [OS=Homo sapiens]	1.87514e+07	387617	2.71706e+07		382930	327701
P47895	ALDH1A3	Retinaldehyde dehydrogenase 3 [OS=Homo sapiens]	5.08129e+07	456516	5.05701e+07	188458	1.07263e+07	1.86488e+06
P19338	NCL	Nucleolin [OS=Homo sapiens]	4.02623e+07	107416	3.54365e+07	140538	2.05812e+07	2.13347e+06
P42704	LRPPRC	Leucine-rich PPR motif-containing protein, mitochondrial [OS=Homo sapiens]	1.20637e+07	1.91314e+06	1.06468e+06			686451
P27708	CAD	CAD protein [OS=Homo sapiens]	4.3312e+06	101336	1.07391e+06		1.83045e+06	139461
Q9Y6N5	SQOR	Sulfide:quinone oxidoreductase, mitochondrial [OS=Homo sapiens]	1.06818e+07	2.98743e+06	4.5956e+06		2.27611e+06	375961
P17987	TCP1	T-complex protein 1 subunit alpha [OS=Homo sapiens]	1.34489e+07	69169.4	1.14157e+07		8.09518e+06	3.60177e+06
P0DP23	CALM1	Calmodulin-1 [OS=Homo sapiens]	3.50888e+07		6.61673e+07		3.06292e+07	479593
Q00610	CLTC	Clathrin heavy chain 1 [OS=Homo sapiens]	3.86934e+07	1.22884e+06	6.44891e+06		271216	528403
P05023	ATP1A1	Sodium/potassium-transporting ATPase subunit alpha-1 [OS=Homo sapiens]	2.79205e+07	953927	1.11908e+07	3.06519e+06	2.09314e+06	876878
Q16822	PCK2	Phosphoenolpyruvate carboxykinase [GTP], mitochondrial [OS=Homo sapiens]	1.71514e+06	1.22632e+06	3.72755e+06	1.89368e+06	2.09872e+06	3.90245e+06
P0DMV9	HSPA1B	Heat shock 70 kDa protein 1B [OS=Homo sapiens]	1.30081e+07	218221	1.1719e+07	49063.4	888094	1.11449e+06
P48643	CCT5	T-complex protein 1 subunit epsilon [OS=Homo sapiens]	1.53399e+07	609677	2.82209e+07	766832	2.14762e+06	1.25309e+06
Q9Y490	TLN1	Talin-1 [OS=Homo sapiens]	5.60803e+06		2.64122e+07		396982	255823
P61981	YWHAG	14-3-3 protein gamma [OS=Homo sapiens]	6.51814e+06	144655	1.32592e+07	59629.5	376460	135511
Q16666	IFI16	Gamma-interferon-inducible protein 16 [OS=Homo sapiens]	5.66664e+06	245865	2.39967e+07	251808	2.17602e+07	1.16068e+07
P04792	HSPB1	Heat shock protein beta-1 [OS=Homo sapiens]	2.85458e+07	1.52907e+06	4.65299e+07	6.98383e+06	2.98781e+07	2.80715e+07
P06737	PYGL	Glycogen phosphorylase, liver form [OS=Homo sapiens]	5.29904e+06	40718.2	1.45494e+07		1.27472e+06	124585
Q14980	NUMA1	Nuclear mitotic apparatus protein 1 [OS=Homo sapiens]	2.28164e+06		2.50702e+06	373242	2.15368e+06	960308
Q9NZM1	MYOF	Myoferlin [OS=Homo sapiens]	2.23617e+07	526995	3.82866e+06	120606	183984
P06748	NPM1	Nucleophosmin [OS=Homo sapiens]	4.11851e+07	785309	3.4438e+07	2.58426e+06	2.57269e+07	6.14976e+06
Q04917	YWHAH	14-3-3 protein eta [OS=Homo sapiens]	2.63734e+06		3.70343e+06
P23528	CFL1	Cofilin-1 [OS=Homo sapiens]	5.64551e+07	2.90547e+06	8.0815e+07	1.17342e+06	4.95909e+06	6.97057e+06
P78371	CCT2	T-complex protein 1 subunit beta [OS=Homo sapiens]	1.52147e+07	163653	2.02543e+07	649583	1.71206e+06	1.4927e+06
P52272	HNRNPM	Heterogeneous nuclear ribonucleoprotein M [OS=Homo sapiens]	1.83022e+07	285077	1.0094e+07		8.7618e+06	232567
P11216	PYGB	Glycogen phosphorylase, brain form [OS=Homo sapiens]	4.5331e+06		1.85474e+07		750236	334589
P55084	HADHB	Trifunctional enzyme subunit beta, mitochondrial [OS=Homo sapiens]	3.36875e+06	4.57112e+06	4.2653e+06	4.56467e+06	2.117e+06	5.8459e+06
P53621	COPA	Coatomer subunit alpha [OS=Homo sapiens]	9.92778e+06	465954	5.87569e+06	82689.6	1.39866e+06
Q9UHB6	LIMA1	LIM domain and actin-binding protein 1 [OS=Homo sapiens]	3.88727e+06		4.8216e+06		4.39476e+06	217291
Q9P2E9	RRBP1	Ribosome-binding protein 1 [OS=Homo sapiens]	9.53713e+06		8.34832e+06		607513
Q01813	PFKP	ATP-dependent 6-phosphofructokinase, platelet type [OS=Homo sapiens]	1.38101e+07	358076	7.38818e+06		5.24479e+06	234069
Q9NVI7	ATAD3A	ATPase family AAA domain-containing protein 3A [OS=Homo sapiens]	4.93478e+06	817561	4.41938e+06		4.06088e+06	474231
P30101	PDIA3	Protein disulfide-isomerase A3 [OS=Homo sapiens]	3.06759e+07		5.11905e+07		474894	1.11061e+06
Q9NYL9	TMOD3	Tropomodulin-3 [OS=Homo sapiens]	1.10455e+07	92430	3.3058e+07		1.42532e+07
Q12965	MYO1E	Unconventional myosin-Ie [OS=Homo sapiens]	1.6269e+06		3.18163e+06		4.54479e+06
P62269	RPS18	Small ribosomal subunit protein uS13 [OS=Homo sapiens]	4.35505e+07	1.79007e+07	2.06748e+07	8.85503e+06	6.70799e+07	1.75381e+07
P04843	RPN1	Dolichyl-diphosphooligosaccharide--protein glycosyltransferase subunit 1 [OS=Homo sapiens]	2.22394e+07	939480	3.07596e+06	713756	1.82156e+06	342961
Q14764	MVP	Major vault protein [OS=Homo sapiens]	7.03785e+06		1.46993e+07	1.33735e+06		460496
Q12931	TRAP1	Heat shock protein 75 kDa, mitochondrial [OS=Homo sapiens]	1.32389e+06	148010	1.52111e+06	117654		928736
P07814	EPRS1	Bifunctional glutamate/proline--tRNA ligase [OS=Homo sapiens]	7.16137e+06	149614	8.15485e+06	142633	1.37455e+06	812863
P23229	ITGA6	Integrin alpha-6 [OS=Homo sapiens]	7.70803e+06	421428	3.26911e+06	308445	915123	548903
P49368	CCT3	T-complex protein 1 subunit gamma [OS=Homo sapiens]	9.9408e+06	162718	1.61903e+07		5.42375e+06	5.3824e+06
P34897	SHMT2	Serine hydroxymethyltransferase, mitochondrial [OS=Homo sapiens]	3.48736e+06	509748	4.70264e+06	2.05842e+06	1.62033e+06	183371
Q99832	CCT7	T-complex protein 1 subunit eta [OS=Homo sapiens]	9.80434e+06	304224	1.3042e+07	147901	1.20223e+06	1.41735e+06
Q9P2J5	LARS1	Leucine--tRNA ligase, cytoplasmic [OS=Homo sapiens]	4.11154e+06		5.16978e+06	28448.8	811200
Q6UB35	MTHFD1L	Monofunctional C1-tetrahydrofolate synthase, mitochondrial [OS=Homo sapiens]	2.4165e+06	686858	1.5619e+06	255484	323372	202828
P13667	PDIA4	Protein disulfide-isomerase A4 [OS=Homo sapiens]	1.95686e+07	425146	2.0701e+07			306961
Q9Y4L1	HYOU1	Hypoxia up-regulated protein 1 [OS=Homo sapiens]	1.39347e+07	84466.4	8.64205e+06	185497	95367.2
O60841	EIF5B	Eukaryotic translation initiation factor 5B [OS=Homo sapiens]	2.4035e+06		3.30395e+06		9.23073e+06
P00338	LDHA	L-lactate dehydrogenase A chain [OS=Homo sapiens]	9.54474e+07	2.81461e+06	7.87512e+07	506404	1.62774e+06	3.22642e+06
Q9NSE4	IARS2	Isoleucine--tRNA ligase, mitochondrial [OS=Homo sapiens]	1.75393e+06	1.1042e+06	2.0865e+06		201239	3.20856e+06
P67936	TPM4	Tropomyosin alpha-4 chain [OS=Homo sapiens]	1.83639e+07		1.8834e+07	84529.7	6.88553e+06
Q08211	DHX9	ATP-dependent RNA helicase A [OS=Homo sapiens]	4.81257e+06		439193	51108.3	1.2594e+06	105722
P22314	UBA1	Ubiquitin-like modifier-activating enzyme 1 [OS=Homo sapiens]	1.90522e+07		1.89646e+07
P05388	RPLP0	Large ribosomal subunit protein uL10 [OS=Homo sapiens]	1.80371e+07		2.36539e+07	51827	8.10425e+06	2.07378e+06
P49792	RANBP2	E3 SUMO-protein ligase RanBP2 [OS=Homo sapiens]	1.28766e+06		8.95161e+06		4.56158e+06	153501
P60842	EIF4A1	Eukaryotic initiation factor 4A-I [OS=Homo sapiens]	2.42004e+07	565607	1.24064e+07		2.05512e+06	754880
Q14203	DCTN1	Dynactin subunit 1 [OS=Homo sapiens]	3.74754e+06		3.90229e+06		648417
Q13045	FLII	Protein flightless-1 homolog [OS=Homo sapiens]	2.45665e+06		5.4749e+06		2.27428e+06
Q96I99	SUCLG2	Succinate--CoA ligase [GDP-forming] subunit beta, mitochondrial [OS=Homo sapiens]	2.57306e+06	625936	2.86793e+06	83613.2	1.67922e+06	1.01462e+06
P37802	TAGLN2	Transgelin-2 [OS=Homo sapiens]	3.31057e+07	336139	8.12901e+07	885158	1.3596e+07	5.73424e+06
P12956	XRCC6	X-ray repair cross-complementing protein 6 [OS=Homo sapiens]	9.36804e+06		1.35407e+07	137112	2.32436e+06	260391
Q14152	EIF3A	Eukaryotic translation initiation factor 3 subunit A [OS=Homo sapiens]	5.88975e+06		7.81952e+06	19451.9	478871	197215
P04075	ALDOA	Fructose-bisphosphate aldolase A [OS=Homo sapiens]	6.98491e+07	65210.8	6.7321e+07	84768.5	60377.5	360027
P35232	PHB1	Prohibitin 1 [OS=Homo sapiens]	2.29946e+07	3.45905e+06	2.2276e+06		1.64836e+06	308864
P23396	RPS3	Small ribosomal subunit protein uS3 [OS=Homo sapiens]	2.21265e+07	699526	1.35046e+07	357106	1.43757e+07	3.38222e+06
P41252	IARS1	Isoleucine--tRNA ligase, cytoplasmic [OS=Homo sapiens]	5.28761e+06		5.97809e+06		785961	89131.6
P53396	ACLY	ATP-citrate synthase [OS=Homo sapiens]	1.44485e+07		1.14216e+07		70569.1	263701
Q02878	RPL6	Large ribosomal subunit protein eL6 [OS=Homo sapiens]	2.35099e+07		1.66591e+07	241573	1.28293e+07	3.34562e+06
P07195	LDHB	L-lactate dehydrogenase B chain [OS=Homo sapiens]	3.53792e+07	213879	5.77313e+07	451148	565435	314730
P14923	JUP	Junction plakoglobin [OS=Homo sapiens]	1.51214e+07	911068	6.12145e+06	649122	935797	2.60891e+06
Q9Y446	PKP3	Plakophilin-3 [OS=Homo sapiens]	1.78533e+06	49906.8	1.90742e+06	45976.1	1.55222e+06
P07737	PFN1	Profilin-1 [OS=Homo sapiens]	7.58206e+07	1.07075e+06	7.58151e+07	126404	199088	1.87594e+06
P61978	HNRNPK	Heterogeneous nuclear ribonucleoprotein K [OS=Homo sapiens]	2.23233e+07	1.26681e+06	1.7497e+07	198268	2.03669e+06	673344
P60174	TPI1	Triosephosphate isomerase [OS=Homo sapiens]	4.4965e+07	547684	9.76124e+07	258728	135145	1.77678e+06
Q96RQ3	MCCC1	Methylcrotonoyl-CoA carboxylase subunit alpha, mitochondrial [OS=Homo sapiens]	1.48931e+06	1.63258e+06	292343	494753	1.04478e+06	2.30356e+06
Q9Y230	RUVBL2	RuvB-like 2 [OS=Homo sapiens]	6.29692e+06	129718	7.4247e+06		2.53689e+06	112372
P55060	CSE1L	Exportin-2 [OS=Homo sapiens]	1.15361e+07		7.91086e+06		76749.5	106502
P34932	HSPA4	Heat shock 70 kDa protein 4 [OS=Homo sapiens]	8.96019e+06		6.80375e+06			75454.4
Q16643	DBN1	Drebrin [OS=Homo sapiens]	2.46e+06		573274		5.58041e+06
Q16555	DPYSL2	Dihydropyrimidinase-related protein 2 [OS=Homo sapiens]	5.96089e+06		8.27738e+06	195817	303532
Q14697	GANAB	Neutral alpha-glucosidase AB [OS=Homo sapiens]	1.27732e+07		1.16926e+07	1.2626e+06
P05141	SLC25A5	ADP/ATP translocase 2 [OS=Homo sapiens]	2.21586e+07	3.41612e+06	2.34594e+07	645574	2.25303e+07	1.00839e+07
P61247	RPS3A	Small ribosomal subunit protein eS1 [OS=Homo sapiens]	2.60353e+07		1.55368e+07	315231	2.12774e+07	1.25184e+06
O75083	WDR1	WD repeat-containing protein 1 [OS=Homo sapiens]	1.35627e+07	211839	1.12465e+07		771425	556549
P12270	TPR	Nucleoprotein TPR [OS=Homo sapiens]	1.56581e+06		4.44821e+06		1.3309e+06	574252
Q9Y265	RUVBL1	RuvB-like 1 [OS=Homo sapiens]	5.85645e+06	104486	7.21143e+06		4.37086e+06	1.12984e+06
P62191	PSMC1	26S proteasome regulatory subunit 4 [OS=Homo sapiens]	4.12541e+06		5.85038e+06		581247	214081
P50991	CCT4	T-complex protein 1 subunit delta [OS=Homo sapiens]	1.04226e+07	522996	1.3195e+07	199739	7.25195e+06	2.01747e+06
Q9UHD8	SEPTIN9	Septin-9 [OS=Homo sapiens]	5.53969e+06	55935	1.26601e+07	77098.9	839885	248690
P06753	TPM3	Tropomyosin alpha-3 chain [OS=Homo sapiens]	7.72983e+06		2.64291e+06	184606	1.3117e+06
P35998	PSMC2	26S proteasome regulatory subunit 7 [OS=Homo sapiens]	5.11301e+06	73085.4	5.38213e+06		1.55071e+06
P55072	VCP	Transitional endoplasmic reticulum ATPase [OS=Homo sapiens]	1.87418e+07	120571	1.30447e+07		58595.5	408111
P54652	HSPA2	Heat shock-related 70 kDa protein 2 [OS=Homo sapiens]			207262
P05783	KRT18	Keratin, type I cytoskeletal 18 [OS=Homo sapiens]	1.95517e+06		645545	388873	663635	1.82913e+06
P00387	CYB5R3	NADH-cytochrome b5 reductase 3 [OS=Homo sapiens]	4.18853e+06	1.65542e+06	754615	7.60783e+06	2.23238e+06	826908
P62826	RAN	GTP-binding nuclear protein Ran [OS=Homo sapiens]	1.83802e+07	557744	2.55144e+07	1.25092e+06	5.78979e+06	4.2097e+06
Q5T4S7	UBR4	E3 ubiquitin-protein ligase UBR4 [OS=Homo sapiens]	1.25049e+06		1.85967e+06		288158	135490
P27797	CALR	Calreticulin [OS=Homo sapiens]	4.4904e+07	1.38734e+06	4.13568e+07	411227	507899	2.29742e+06
P33176	KIF5B	Kinesin-1 heavy chain [OS=Homo sapiens]	2.72204e+06		9.42175e+06	53773.3	676136	240952
P35241	RDX	Radixin [OS=Homo sapiens]	3.1496e+06		1.06717e+06
O60437	PPL	Periplakin [OS=Homo sapiens]	223627		1.36629e+07		1.7482e+06	111905
P62701	RPS4X	Small ribosomal subunit protein eS4, X isoform [OS=Homo sapiens]	1.44358e+07	660755	1.04127e+07		1.61209e+07	3.71893e+06
Q8WUM4	PDCD6IP	Programmed cell death 6-interacting protein [OS=Homo sapiens]	1.45384e+07	248849	5.18067e+06
Q86UP2	KTN1	Kinectin [OS=Homo sapiens]	4.57302e+06		5.14039e+06	115587
P39023	RPL3	Large ribosomal subunit protein uL3 [OS=Homo sapiens]	2.17009e+07		1.1679e+07	162290	1.00151e+07	3.00189e+06
P18206	VCL	Vinculin [OS=Homo sapiens]	4.56818e+06		1.14639e+07			268311
P36578	RPL4	Large ribosomal subunit protein uL4 [OS=Homo sapiens]	2.19088e+07	1.15961e+06	1.46646e+07	850818	9.5392e+06	5.83623e+06
P30041	PRDX6	Peroxiredoxin-6 [OS=Homo sapiens]	1.44343e+07		2.12437e+07		496627	339558
O60814	H2BC12	Histone H2B type 1-K [OS=Homo sapiens]	2.78739e+07	1.82602e+07	5.91177e+06	5.42488e+07	5.43202e+06	2.476e+07
Q9P0K7	RAI14	Ankycorbin [OS=Homo sapiens]	2.23907e+06		1.79302e+06		476438
Q15084	PDIA6	Protein disulfide-isomerase A6 [OS=Homo sapiens]	1.52852e+07	436304	2.01373e+07	77856.5	139055	423444
P41250	GARS1	Glycine--tRNA ligase [OS=Homo sapiens]	1.02762e+07		1.17022e+07	99400.1	344944	547961
Q07065	CKAP4	Cytoskeleton-associated protein 4 [OS=Homo sapiens]	2.27216e+07	938107	3.37943e+06	123082	937287
P62820	RAB1A	Ras-related protein Rab-1A [OS=Homo sapiens]	1.33366e+07	1.69217e+06	1.34966e+07	2.32453e+06	1.14832e+06	903366
Q14247	CTTN	Src substrate cortactin [OS=Homo sapiens]	5.22019e+06		1.61291e+07		2.77816e+06	814208
P00558	PGK1	Phosphoglycerate kinase 1 [OS=Homo sapiens]	3.54139e+07	226153	4.8684e+07		199049
P36542	ATP5F1C	ATP synthase subunit gamma, mitochondrial [OS=Homo sapiens]	6.67775e+06	1.43041e+06	4.90855e+06	1.4256e+06	5.59067e+06	367246
P15880	RPS2	Small ribosomal subunit protein uS5 [OS=Homo sapiens]	2.24054e+07	1.28098e+06	1.34721e+07	499570	1.6e+07	1.88677e+06
P50395	GDI2	Rab GDP dissociation inhibitor beta [OS=Homo sapiens]	1.56009e+07		1.38752e+07			130675
Q9H0U4	RAB1B	Ras-related protein Rab-1B [OS=Homo sapiens]	2.24764e+06		2.02618e+06		642918	448568
P62241	RPS8	Small ribosomal subunit protein eS8 [OS=Homo sapiens]	1.94252e+07	369507	8.13212e+06	586157	9.71273e+06	2.40062e+06
P12429	ANXA3	Annexin A3 [OS=Homo sapiens]	1.08708e+07		1.9626e+07			181899
P46781	RPS9	Small ribosomal subunit protein uS4 [OS=Homo sapiens]	1.86673e+07	443429	1.20402e+07	7.83652e+06	1.3114e+07	1.43355e+06
P06899	H2BC11	Histone H2B type 1-J [OS=Homo sapiens]	710707
P18124	RPL7	Large ribosomal subunit protein uL30 [OS=Homo sapiens]	2.09849e+07	1.25057e+06	1.22948e+07	1.13495e+06	7.73346e+06	3.61266e+06
P62195	PSMC5	26S proteasome regulatory subunit 8 [OS=Homo sapiens]	3.85213e+06		4.83499e+06	59197.5	1.34158e+06	281964
P27824	CANX	Calnexin [OS=Homo sapiens]	1.75228e+07	243016	1.61377e+07	530999	425717	236610
P23526	AHCY	Adenosylhomocysteinase [OS=Homo sapiens]	1.90219e+07		1.9715e+07		380414	110542
Q7KZF4	SND1	Staphylococcal nuclease domain-containing protein 1 [OS=Homo sapiens]	5.73832e+06	79736.3	3.48305e+06	59491.5	87696.4	46875.9
P26640	VARS1	Valine--tRNA ligase [OS=Homo sapiens]	4.42816e+06		3.91086e+06		66344.9	86434.6
Q6KB66	KRT80	Keratin, type II cytoskeletal 80 [OS=Homo sapiens]
P62333	PSMC6	26S proteasome regulatory subunit 10B [OS=Homo sapiens]	4.03364e+06		6.12803e+06		817206	123445
Q13263	TRIM28	Transcription intermediary factor 1-beta [OS=Homo sapiens]	5.18145e+06		1.37625e+07		1.13833e+06	755409
P16615	ATP2A2	Sarcoplasmic/endoplasmic reticulum calcium ATPase 2 [OS=Homo sapiens]	1.69379e+07	156593	1.72008e+06	123589	675054
P29034	S100A2	Protein S100-A2 [OS=Homo sapiens]	1.67213e+08	2.94128e+07	3.21531e+08	1.35808e+07	4.35852e+06	1.67939e+07
P50454	SERPINH1	Serpin H1 [OS=Homo sapiens]	4.96201e+06		9.20097e+06	459206	610916	264108
Q16658	FSCN1	Fascin [OS=Homo sapiens]	1.30655e+07	256185	3.61598e+07	107282		645101
Q6WCQ1	MPRIP	Myosin phosphatase Rho-interacting protein [OS=Homo sapiens]	546945		197116		124918
P33993	MCM7	DNA replication licensing factor MCM7 [OS=Homo sapiens]	1.43771e+06		768453		286675
Q9HCC0	MCCC2	Methylcrotonoyl-CoA carboxylase beta chain, mitochondrial [OS=Homo sapiens]	1.20726e+06	1.07229e+06	1.38969e+06	392195	114992	1.59303e+06
Q15418	RPS6KA1	Ribosomal protein S6 kinase alpha-1 [OS=Homo sapiens]	2.01907e+06		4.58828e+06		1.10501e+06	191297
P52597	HNRNPF	Heterogeneous nuclear ribonucleoprotein F [OS=Homo sapiens]	6.43752e+06	162548	5.53066e+06		2.30751e+06	397393
P14868	DARS1	Aspartate--tRNA ligase, cytoplasmic [OS=Homo sapiens]	2.42183e+06		2.04224e+06		1.27996e+06	201296
P13646	KRT13	Keratin, type I cytoskeletal 13 [OS=Homo sapiens]					118514
Q06323	PSME1	Proteasome activator complex subunit 1 [OS=Homo sapiens]	1.04614e+07		1.88944e+07
P26373	RPL13	Large ribosomal subunit protein eL13 [OS=Homo sapiens]	2.11129e+07	845077	1.28262e+07	965811	5.33154e+06
P12236	SLC25A6	ADP/ATP translocase 3 [OS=Homo sapiens]	1.51407e+06		1.79755e+06		2.15362e+06	1.33683e+06
Q9Y4K1		Beta/gamma crystallin domain-containing protein 1 [OS=Homo sapiens]	1.27506e+06		5.94302e+06		1.47828e+06	91762.2
P13797	PLS3	Plastin-3 [OS=Homo sapiens]	8.48685e+06		1.69908e+07
P35606	COPB2	Coatomer subunit beta' [OS=Homo sapiens]	4.89627e+06	50881.5	1.64422e+06		283472
Q14315	FLNC	Filamin-C [OS=Homo sapiens]					936411
Q15393	SF3B3	Splicing factor 3B subunit 3 [OS=Homo sapiens]	1.76543e+06		2.50911e+06	44310.7	2.46218e+06	1.52521e+06
Q96AG4	LRRC59	Leucine-rich repeat-containing protein 59 [OS=Homo sapiens]	1.2433e+07	1.0941e+06	7.2335e+06		1.53439e+07	1.97377e+06
Q9H2G2	SLK	STE20-like serine/threonine-protein kinase [OS=Homo sapiens]	1.66909e+06		6.42084e+06		485633	222232
P17858	PFKL	ATP-dependent 6-phosphofructokinase, liver type [OS=Homo sapiens]	1.23958e+06				499110
Q01518	CAP1	Adenylyl cyclase-associated protein 1 [OS=Homo sapiens]	1.8427e+07		3.0859e+07		54909.4	301438
Q5T9A4	ATAD3B	ATPase family AAA domain-containing protein 3B [OS=Homo sapiens]			611344		609446
P54577	YARS1	Tyrosine--tRNA ligase, cytoplasmic [OS=Homo sapiens]	6.7895e+06		1.50938e+07
P09960	LTA4H	Leukotriene A-4 hydrolase [OS=Homo sapiens]	4.76667e+06		7.51285e+06			185879
P35221	CTNNA1	Catenin alpha-1 [OS=Homo sapiens]	6.55461e+06		6.06298e+06			78635.3
Q92900	UPF1	Regulator of nonsense transcripts 1 [OS=Homo sapiens]	1.89566e+06		3.01266e+06		612795
Q14498	RBM39	RNA-binding protein 39 [OS=Homo sapiens]	2.0713e+06		2.82232e+06		2.79238e+06	236276
P49588	AARS1	Alanine--tRNA ligase, cytoplasmic [OS=Homo sapiens]	6.35426e+06		1.07164e+07			109682
P43490	NAMPT	Nicotinamide phosphoribosyltransferase [OS=Homo sapiens]	2.28065e+06	50718.6	7.47551e+06		999182
O00571	DDX3X	ATP-dependent RNA helicase DDX3X [OS=Homo sapiens]	3.5986e+06	105882	1.83925e+06	33612.1	496704	78180.3
O60610	DIAPH1	Protein diaphanous homolog 1 [OS=Homo sapiens]	1.86673e+06		7.72425e+06	151092
P62424	RPL7A	Large ribosomal subunit protein eL8 [OS=Homo sapiens]	1.0407e+07	499176	9.22809e+06	109253	5.50777e+06	4.85946e+06
P18621	RPL17	Large ribosomal subunit protein uL22 [OS=Homo sapiens]	2.37232e+07	705885	8.59673e+06		1.83196e+07
Q9P2R7	SUCLA2	Succinate--CoA ligase [ADP-forming] subunit beta, mitochondrial [OS=Homo sapiens]	1.17054e+06	791325	2.76935e+06		1.0997e+06	433267
Q92598	HSPH1	Heat shock protein 105 kDa [OS=Homo sapiens]	4.84807e+06		5.41106e+06
P32119	PRDX2	Peroxiredoxin-2 [OS=Homo sapiens]	1.2128e+07	225793	1.13656e+07	303871		1.10577e+06
Q00341		Vigilin [OS=Homo sapiens]	2.47882e+06		3.89279e+06		84216.4
P31327	CPS1	Carbamoyl-phosphate synthase [ammonia], mitochondrial [OS=Homo sapiens]	143043	559743	138809
P39019	RPS19	Small ribosomal subunit protein eS19 [OS=Homo sapiens]	1.25227e+07	2.34506e+06	7.84474e+06	301622	9.6345e+06	647511
P61106	RAB14	Ras-related protein Rab-14 [OS=Homo sapiens]	2.22789e+06	52717.6	1.37414e+06		264615	118219
P31943	HNRNPH1	Heterogeneous nuclear ribonucleoprotein H [OS=Homo sapiens]	2.59857e+06	230683	1.88544e+06	114489	953091
O60506	SYNCRIP	Heterogeneous nuclear ribonucleoprotein Q [OS=Homo sapiens]	6.94554e+06		3.70204e+06	270302	1.57471e+06	506880
Q92841	DDX17	Probable ATP-dependent RNA helicase DDX17 [OS=Homo sapiens]	4.04808e+06	288985	1.76926e+06	57199	991597	211150
P31949	S100A11	Protein S100-A11 [OS=Homo sapiens]	7.0264e+07	1.62485e+06	1.73203e+08	2.35542e+06	2.71784e+06	7.13669e+06
Q14240	EIF4A2	Eukaryotic initiation factor 4A-II [OS=Homo sapiens]	249788		449646
P62750	RPL23A	Large ribosomal subunit protein uL23 [OS=Homo sapiens]	1.22876e+07	976648	5.71128e+06	244848	5.22869e+06	4.61623e+06
O43852	CALU	Calumenin [OS=Homo sapiens]	9.95362e+06		6.45593e+06	48108.5	368747
Q15029	EFTUD2	116 kDa U5 small nuclear ribonucleoprotein component [OS=Homo sapiens]	1.90413e+06		2776732	177814	238762	697432
P08133	ANXA6	Annexin A6 [OS=Homo sapiens]	6.69e+06		4.41134e+06
Q86VP6	CAND1	Cullin-associated NEDD8-dissociated protein 1 [OS=Homo sapiens]	4.13119e+06		4.96406e+06
Q13561	DCTN2	Dynactin subunit 2 [OS=Homo sapiens]	5.5932e+06		6.09285e+06		84605.9
Q13200	PSMD2	26S proteasome non-ATPase regulatory subunit 2 [OS=Homo sapiens]	2.74084e+06		6.10731e+06		1.21204e+06	356769
Q04637	EIF4G1	Eukaryotic translation initiation factor 4 gamma 1 [OS=Homo sapiens]	3.64311e+06		9.29543e+06		1.25667e+06	653747
O43175	PHGDH	D-3-phosphoglycerate dehydrogenase [OS=Homo sapiens]	4.86035e+06	262043	7.6069e+06		1.91831e+06
Q00839	HNRNPU	Heterogeneous nuclear ribonucleoprotein U [OS=Homo sapiens]	1.07993e+07	319144	5.73267e+06	162017	4.59021e+06	929815
Q5VT79	ANXA8L1	Annexin A8-like protein 1 [OS=Homo sapiens]	1.27255e+06		1.45928e+06
P22626	HNRNPA2B1	Heterogeneous nuclear ribonucleoproteins A2/B1 [OS=Homo sapiens]	5.53987e+06	2.20418e+06	3.73733e+06	725529	4.82799e+06	1.58421e+06
P63010	AP2B1	AP-2 complex subunit beta [OS=Homo sapiens]	4.44969e+06		2.42428e+06		315229
Q06210	GFPT1	Glutamine--fructose-6-phosphate aminotransferase [isomerizing] 1 [OS=Homo sapiens]	2.87536e+06		2.51681e+06		221683
Q6P2Q9	PRPF8	Pre-mRNA-processing-splicing factor 8 [OS=Homo sapiens]	2.88421e+06		1.72641e+06	207074	222588	143817
P17844	DDX5	Probable ATP-dependent RNA helicase DDX5 [OS=Homo sapiens]	1.58377e+06		505503		273828
P36776	LONP1	Lon protease homolog, mitochondrial [OS=Homo sapiens]	879566	442599	1.5309e+06	49547.4		193606
Q96AE4	FUBP1	Far upstream element-binding protein 1 [OS=Homo sapiens]	6.13984e+06	3.58097e+06	4.77106e+06	63600.3	264067	3.86364e+06
P17980	PSMC3	26S proteasome regulatory subunit 6A [OS=Homo sapiens]	5.75888e+06	94994.6	5.98792e+06		2.08425e+06
P08865	RPSA	Small ribosomal subunit protein uS2 [OS=Homo sapiens]	9.53128e+06	620767	8.45813e+06	1.2854e+06	860793	1.40027e+06
A3KMH1	VWA8	von Willebrand factor A domain-containing protein 8 [OS=Homo sapiens]		78760.8				82936.5
P40926	MDH2	Malate dehydrogenase, mitochondrial [OS=Homo sapiens]	8.42214e+06		2.55857e+07		214780	813332
O60664	PLIN3	Perilipin-3 [OS=Homo sapiens]	4.55018e+06		1.53047e+07			271071
P22234	PAICS	Bifunctional phosphoribosylaminoimidazole carboxylase/phosphoribosylaminoimidazole succinocarboxamide synthetase [OS=Homo sapiens]	6.57828e+06		1.7124e+07	357576	1.38873e+06	954839
P53618	COPB1	Coatomer subunit beta [OS=Homo sapiens]	4.04197e+06		3.73888e+06		230869
P31948	STIP1	Stress-induced-phosphoprotein 1 [OS=Homo sapiens]	1.41956e+07		1.24628e+07		108099
P13928	ANXA8	Annexin A8 [OS=Homo sapiens]	1.02824e+07		1.53693e+07
P07384	CAPN1	Calpain-1 catalytic subunit [OS=Homo sapiens]	8.09369e+06		1.06037e+07		218440	198216
P05387	RPLP2	Large ribosomal subunit protein P2 [OS=Homo sapiens]	2.85328e+07		3.66185e+07		1.40302e+07	504171
P62249	RPS16	Small ribosomal subunit protein uS9 [OS=Homo sapiens]	1.83744e+07	148752	9.95997e+06	1.5281e+06	1.445e+07	6.8934e+06
Q14974	KPNB1	Importin subunit beta-1 [OS=Homo sapiens]	7.16602e+06		6.58417e+06		178806	80842.1
O60716	CTNND1	Catenin delta-1 [OS=Homo sapiens]	4.44129e+06		3.28003e+06		1.33552e+06
P22102	GART	Trifunctional purine biosynthetic protein adenosine-3 [OS=Homo sapiens]	3.4305e+06		4.89933e+06		317077
Q9Y678	COPG1	Coatomer subunit gamma-1 [OS=Homo sapiens]	4.48172e+06	149165	2.88879e+06		58792.4
P04844	RPN2	Dolichyl-diphosphooligosaccharide--protein glycosyltransferase subunit 2 [OS=Homo sapiens]	1.69353e+07	338984	1.51509e+06	66516	595219
O14980	XPO1	Exportin-1 [OS=Homo sapiens]	2.39258e+06		4.16584e+06			108226
O00231	PSMD11	26S proteasome non-ATPase regulatory subunit 11 [OS=Homo sapiens]	5.51864e+06		6.43797e+06	134524	447171	145120
P30153	PPP2R1A	Serine/threonine-protein phosphatase 2A 65 kDa regulatory subunit A alpha isoform [OS=Homo sapiens]	6.73787e+06		1.14343e+07		234918	111498
Q92945	KHSRP	Far upstream element-binding protein 2 [OS=Homo sapiens]	4.00197e+06	1.96948e+06	3139073	58408.7		1.23652e+06
P26639	TARS1	Threonine--tRNA ligase 1, cytoplasmic [OS=Homo sapiens]	1.10352e+07		4.61572e+06		220009	91353.3
O14818	PSMA7	Proteasome subunit alpha type-7 [OS=Homo sapiens]	7.05035e+06	72112.7	1.22382e+07	42879.1	98066.2	185667
P30837	ALDH1B1	Aldehyde dehydrogenase X, mitochondrial [OS=Homo sapiens]	152838	358563	754002		73079.3	890818
P09382	LGALS1	Galectin-1 [OS=Homo sapiens]	4.47685e+07	2.84129e+06	2.08487e+07	246865	206721	1.19324e+06
Q9BSJ8	ESYT1	Extended synaptotagmin-1 [OS=Homo sapiens]	3.63778e+06	74366.5	3.37879e+06		320885	122165
Q99460	PSMD1	26S proteasome non-ATPase regulatory subunit 1 [OS=Homo sapiens]	3.99653e+06		3.75214e+06		166609	397519
Q99623	PHB2	Prohibitin-2 [OS=Homo sapiens]	1.06666e+07	1.27734e+06	114528	63355.4	1.2511e+06
O95573	ACSL3	Fatty acid CoA ligase Acsl3 [OS=Homo sapiens]	3.94651e+06		2.73495e+06	161843	2.04433e+06	396322
Q92499	DDX1	ATP-dependent RNA helicase DDX1 [OS=Homo sapiens]	6.20097e+06		3.96356e+06		477180
P54136	RARS1	Arginine--tRNA ligase, cytoplasmic [OS=Homo sapiens]	3.67801e+06		3.65151e+06		597661	423474
Q9C0C2	TNKS1BP1	182 kDa tankyrase-1-binding protein [OS=Homo sapiens]	1.06383e+06		6.46716e+06		125605	76041.1
P29692	EEF1D	Elongation factor 1-delta [OS=Homo sapiens]	1.22418e+07		1.74364e+07		2.31864e+06	3.0413e+06
P43304	GPD2	Glycerol-3-phosphate dehydrogenase, mitochondrial [OS=Homo sapiens]	1.38219e+06		2.13189e+06		394139	78851.4
Q9UMD9	COL17A1	Collagen alpha-1(XVII) chain [OS=Homo sapiens]	1.02198e+07	623138	3.18181e+06		1.02205e+06	198044
P16402	H1-3	Histone H1.3 [OS=Homo sapiens]	3.85494e+06	5.21107e+06	6.86143e+06	4.66034e+06	5.54753e+06	3.73621e+06
P61158	ACTR3	Actin-related protein 3 [OS=Homo sapiens]	5.1506e+06	90418.6	1.08862e+07	85461.5	633701
O75643	SNRNP200	U5 small nuclear ribonucleoprotein 200 kDa helicase [OS=Homo sapiens]	1.10328e+06		1.88826e+06	31751.1	220261	118814
P26641	EEF1G	Elongation factor 1-gamma [OS=Homo sapiens]	1.71688e+07	239866	2.07571e+07			735565
P13010	XRCC5	X-ray repair cross-complementing protein 5 [OS=Homo sapiens]	9.01591e+06	72588.4	8.59154e+06		646977	584963
P28331	NDUFS1	NADH-ubiquinone oxidoreductase 75 kDa subunit, mitochondrial [OS=Homo sapiens]	2.66868e+06	61660.8			264539
Q9NR30	DDX21	Nucleolar RNA helicase 2 [OS=Homo sapiens]	2.04869e+06		281259		936047	250367
P04899	GNAI2	Guanine nucleotide-binding protein G(i) subunit alpha-2 [OS=Homo sapiens]	6.90723e+06	645239	5.96846e+06		485346
Q9NTX5	ECHDC1	Ethylmalonyl-CoA decarboxylase [OS=Homo sapiens]	1.08003e+06		1.68497e+06	22050.6	267797	54922.3
P08237	PFKM	ATP-dependent 6-phosphofructokinase, muscle type [OS=Homo sapiens]	2.1656e+06		770686		558096
O15144	ARPC2	Actin-related protein 2/3 complex subunit 2 [OS=Homo sapiens]	6.71592e+06		6.42572e+06		339185	151145
Q15181	PPA1	Inorganic pyrophosphatase [OS=Homo sapiens]	6.57405e+06		1.38128e+07		125273	154304
P54886	ALDH18A1	Delta-1-pyrroline-5-carboxylate synthase [OS=Homo sapiens]	524915	225957	282406	155616	388304	977520
Q32MZ4	LRRFIP1	Leucine-rich repeat flightless-interacting protein 1 [OS=Homo sapiens]	2.17334e+06		9.55199e+06		1.98217e+06	148413
Q15019	SEPTIN2	Septin-2 [OS=Homo sapiens]	3.90904e+06	126285	8.39282e+06
P62805	H4C1; H4C11; H4C12; H4C13; H4C14; H4C15; H4C16; H4C2; H4C3; H4C4; H4C5; H4C6; H4C8; H4C9	Histone H4 [OS=Homo sapiens]	3.46376e+06	5.04223e+06	2.10781e+06	2.09352e+06	2.35517e+06	1.91797e+06
P51572	BCAP31	B-cell receptor-associated protein 31 [OS=Homo sapiens]	6.89049e+06	45005.6	4.49923e+06	2.27753e+06	4.33755e+06	1.36798e+06
Q9Y281	CFL2	Cofilin-2 [OS=Homo sapiens]			181149
Q9UQ80	PA2G4	Proliferation-associated protein 2G4 [OS=Homo sapiens]	8.4146e+06		1.08649e+07		26807.4	139009
P07951	TPM2	Tropomyosin beta chain [OS=Homo sapiens]			1.3494e+06		808027
P52907	CAPZA1	F-actin-capping protein subunit alpha-1 [OS=Homo sapiens]	3.13599e+06		1.81443e+07	224597	1.70695e+06	495154
Q6NZI2	CAVIN1	Caveolae-associated protein 1 [OS=Homo sapiens]	3.01002e+06	70957.7	3.14439e+06	47411.8	1.97811e+06	915850
Q9Y285	FARSA	Phenylalanine--tRNA ligase alpha subunit [OS=Homo sapiens]	1.42879e+06	89403.1	1.91944e+06		1.17896e+06	442363
P45974	USP5	Ubiquitin carboxyl-terminal hydrolase 5 [OS=Homo sapiens]	2.0015e+06		4.8723e+06
P61026	RAB10	Ras-related protein Rab-10 [OS=Homo sapiens]	3.11065e+06		2.56662e+06
Q16531	DDB1	DNA damage-binding protein 1 [OS=Homo sapiens]	3.59293e+06		2.84475e+06		88751.9
P40429	RPL13A	Large ribosomal subunit protein uL13 [OS=Homo sapiens]	7.13824e+06	354221	5.72187e+06	156025	1.08103e+06
P62081	RPS7	Small ribosomal subunit protein eS7 [OS=Homo sapiens]	2.58592e+06	412640	5.71171e+06	216813	1.57516e+07	1.23192e+06
Q9HCY8	S100A14	Protein S100-A14 [OS=Homo sapiens]	1.51078e+07	1.42009e+06	1.63473e+07	2.10075e+06	191958	1.44119e+06
P09493	TPM1	Tropomyosin alpha-1 chain [OS=Homo sapiens]	3.97442e+06		6.70972e+06		1.7748e+06
P12268	IMPDH2	Inosine-5'-monophosphate dehydrogenase 2 [OS=Homo sapiens]	6.04928e+06		5.28353e+06		240456
Q13177	PAK2	Serine/threonine-protein kinase PAK 2 [OS=Homo sapiens]	2.50706e+06		1.21241e+07		1.54255e+06	1.05027e+06
P04181	OAT	Ornithine aminotransferase, mitochondrial [OS=Homo sapiens]	3.14087e+06	342079	5.44026e+06	418846	1.52956e+06	311711
P35658	NUP214	Nuclear pore complex protein Nup214 [OS=Homo sapiens]	707851		1.88686e+06		1.66941e+06
P19367	HK1	Hexokinase-1 [OS=Homo sapiens]	6.38065e+06	487856	1.59661e+06
P32322	PYCR1	Pyrroline-5-carboxylate reductase 1, mitochondrial [OS=Homo sapiens]	291176	352781	597338	328373	510567	1.01263e+06
P49755	TMED10	Transmembrane emp24 domain-containing protein 10 [OS=Homo sapiens]	1.00878e+07	619424	5.98625e+06	1.51538e+06	960748	585948
Q13751	LAMB3	Laminin subunit beta-3 [OS=Homo sapiens]	3.44711e+06		332397		646234	38092.4
P30044	PRDX5	Peroxiredoxin-5, mitochondrial [OS=Homo sapiens]	1.53291e+07		2.44805e+07	430645	226494	78822
P12235	SLC25A4	ADP/ATP translocase 1 [OS=Homo sapiens]	178731
Q9Y262	EIF3L	Eukaryotic translation initiation factor 3 subunit L [OS=Homo sapiens]	3.72107e+06		5.22518e+06		39025.2	1.72378e+06
Q99714	HSD17B10	3-hydroxyacyl-CoA dehydrogenase type-2 [OS=Homo sapiens]	2.48016e+06	1.26705e+06	1.1872e+06	334082	1.33467e+06	1.43611e+06
P62244	RPS15A	Small ribosomal subunit protein uS8 [OS=Homo sapiens]	9.13045e+06		5.38689e+06		1.05242e+07	1.98796e+06
P05556	ITGB1	Integrin beta-1 [OS=Homo sapiens]	6.30822e+06		8.8813e+06	171719	102265	206165
Q15738	NSDHL	Sterol-4-alpha-carboxylate 3-dehydrogenase, decarboxylating [OS=Homo sapiens]	1.4041e+06		1.76425e+06	338074	382847
P62906	RPL10A	Large ribosomal subunit protein uL1 [OS=Homo sapiens]	1.60626e+07		1.03152e+07	84233.1	7.30022e+06	2.52232e+06
P49915	GMPS	GMP synthase [glutamine-hydrolyzing] [OS=Homo sapiens]	2.91814e+06		3.32855e+06
P11413	G6PD	Glucose-6-phosphate 1-dehydrogenase [OS=Homo sapiens]	6.38771e+06		8.83748e+06	79192.6	91854.3	241365
P61163	ACTR1A	Alpha-centractin [OS=Homo sapiens]	4.20318e+06		5.23498e+06		924168
P17655	CAPN2	Calpain-2 catalytic subunit [OS=Homo sapiens]	3.60037e+06		5.83408e+06		131182
P62829	RPL23	Large ribosomal subunit protein uL14 [OS=Homo sapiens]	9.86707e+06		2225872		1.58709e+07	1.50014e+06
P61604	HSPE1	10 kDa heat shock protein, mitochondrial [OS=Homo sapiens]	1.70402e+07	212682	23017380	330085	584823	362710
P47897	QARS1	Glutamine--tRNA ligase [OS=Homo sapiens]	2.61153e+06		1.99585e+06		77154	89580.2
P41091	EIF2S3	Eukaryotic translation initiation factor 2 subunit 3 [OS=Homo sapiens]	1.44541e+06		862471		8.12377e+06	85396.3
P05198	EIF2S1	Eukaryotic translation initiation factor 2 subunit 1 [OS=Homo sapiens]	1.50181e+06		3.08757e+06		9.52515e+06
P55884	EIF3B	Eukaryotic translation initiation factor 3 subunit B [OS=Homo sapiens]	1.90099e+06		4.40144e+06		167784	191366
P26599	PTBP1	Polypyrimidine tract-binding protein 1 [OS=Homo sapiens]	3.11749e+06		3.0954e+06		354165	215061
P55809	OXCT1	Succinyl-CoA:3-ketoacid coenzyme A transferase 1, mitochondrial [OS=Homo sapiens]	1.17449e+06	243839	2.05368e+06			98281.4
P50995	ANXA11	Annexin A11 [OS=Homo sapiens]	1.32227e+06	820320	2.86813e+06	617154	1.34869e+06	1.32895e+06
P33992	MCM5	DNA replication licensing factor MCM5 [OS=Homo sapiens]	900799		731270		320742
O75533	SF3B1	Splicing factor 3B subunit 1 [OS=Homo sapiens]	947746		1.83274e+06		582350
Q9Y3I0	RTCB	RNA-splicing ligase RtcB homolog [OS=Homo sapiens]	2.80775e+06		4.24641e+06		791632
Q15907	RAB11B	Ras-related protein Rab-11B [OS=Homo sapiens]	6.63954e+06		6.36091e+06	64105.5	181157	209397
P38117	ETFB	Electron transfer flavoprotein subunit beta [OS=Homo sapiens]	2.54192e+06	302865	4.17036e+06	744003	623879	1.01059e+06
P31939	ATIC	Bifunctional purine biosynthesis protein ATIC [OS=Homo sapiens]	4.21015e+06		5.96056e+06
A0AVT1	UBA6	Ubiquitin-like modifier-activating enzyme 6 [OS=Homo sapiens]	1.85114e+06		4.6432e+06
P48637	GSS	Glutathione synthetase [OS=Homo sapiens]	4.80574e+06		4.87257e+06
P05455	SSB	Lupus La protein [OS=Homo sapiens]	7.37174e+06		6.84477e+06
P14649	MYL6B	Myosin light chain 6B [OS=Homo sapiens]	234090		302748		185009
Q00325	SLC25A3	Solute carrier family 25 member 3 [OS=Homo sapiens]	6.93382e+06		3.93455e+06		2.24913e+06
P28838	LAP3	Cytosol aminopeptidase [OS=Homo sapiens]	1.51633e+06	52162.9	3.93521e+06	42612.8
Q9BXJ9	NAA15	N-alpha-acetyltransferase 15, NatA auxiliary subunit [OS=Homo sapiens]	1.54835e+06		1.84626e+06		637755
P46783	RPS10	Small ribosomal subunit protein eS10 [OS=Homo sapiens]	4.82116e+06	212903	3064857	117140	2.91582e+06
P06744	GPI	Glucose-6-phosphate isomerase [OS=Homo sapiens]	1.02442e+07		1.32371e+07			186812
P00367	GLUD1	Glutamate dehydrogenase 1, mitochondrial [OS=Homo sapiens]	2.28523e+06		4.49715e+06	74209
P06703	S100A6	Protein S100-A6 [OS=Homo sapiens]	9.13231e+07	711755	161050184	1.22058e+06	2.93954e+06	1.93107e+06
P48735	IDH2	Isocitrate dehydrogenase [NADP], mitochondrial [OS=Homo sapiens]	427496	109882	1.7299e+06	437919	851248	711985
P40925	MDH1	Malate dehydrogenase, cytoplasmic [OS=Homo sapiens]	6.10763e+06		9.49145e+06			279747
P08754	GNAI3	Guanine nucleotide-binding protein G(i) subunit alpha-3 [OS=Homo sapiens]	630477		713331
P11940	PABPC1	Polyadenylate-binding protein 1 [OS=Homo sapiens]	5.43916e+06	125602	4.0039e+06	46948.2	409565
Q9H4M9	EHD1	EH domain-containing protein 1 [OS=Homo sapiens]	1.8782e+06		1.11297e+06
P60981	DSTN	Destrin [OS=Homo sapiens]	5.44065e+06		9.14342e+06		327856
P09651	HNRNPA1	Heterogeneous nuclear ribonucleoprotein A1 [OS=Homo sapiens]	1.20145e+07	1.34796e+06	6.81991e+06		1.37639e+06	893832
Q9UGI8	TES	Testin [OS=Homo sapiens]	2.73325e+06	79441	9.16399e+06		1.14734e+06
Q9H223	EHD4	EH domain-containing protein 4 [OS=Homo sapiens]	503298		2.97792e+06		318546
Q08J23	NSUN2	RNA cytosine C(5)-methyltransferase NSUN2 [OS=Homo sapiens]	392312		1.10272e+06		564808
P62136	PPP1CA	Serine/threonine-protein phosphatase PP1-alpha catalytic subunit [OS=Homo sapiens]	445038		1.89015e+06		236427
P05120	SERPINB2	Plasminogen activator inhibitor 2 [OS=Homo sapiens]	8.20812e+06		1.85057e+07		2.11327e+06	373225
Q14257	RCN2	Reticulocalbin-2 [OS=Homo sapiens]	2.17036e+06	73340.6	1.17032e+06		584609
P21796	VDAC1	Voltage-dependent anion-selective channel protein 1 [OS=Homo sapiens]	2.09969e+07	1.57238e+06	693272	353472	814436	281262
P32969	RPL9; RPL9P7; RPL9P8; RPL9P9	Large ribosomal subunit protein uL6 [OS=Homo sapiens]	8.87331e+06		4.28518e+06		7.01081e+06	543042
P63241	EIF5A	Eukaryotic translation initiation factor 5A-1 [OS=Homo sapiens]	2.9497e+07	264318	1.91514e+07		184005	236702
Q9NVA2	SEPTIN11	Septin-11 [OS=Homo sapiens]	1.49533e+06		5.5423e+06		236482	433012
P61254	RPL26	Large ribosomal subunit protein uL24 [OS=Homo sapiens]	1.03219e+07	407100	4.95442e+06	2.11752e+06	4.94234e+06
P11177	PDHB	Pyruvate dehydrogenase E1 component subunit beta, mitochondrial [OS=Homo sapiens]	606025	241373	1.14162e+06	385922	130485	285817
Q9Y3F4	STRAP	Serine-threonine kinase receptor-associated protein [OS=Homo sapiens]	2.56429e+06		7.76679e+06		104824	177480
Q8N1N4	KRT78	Keratin, type II cytoskeletal 78 [OS=Homo sapiens]		96026		25066.7		288965
Q9H3U1	UNC45A	Protein unc-45 homolog A [OS=Homo sapiens]	502694		1.57484e+06		358415
Q9Y6M1	IGF2BP2	Insulin-like growth factor 2 mRNA-binding protein 2 [OS=Homo sapiens]	480866	67740.7	728835		262093
P18669	PGAM1	Phosphoglycerate mutase 1 [OS=Homo sapiens]	1.49234e+07	145552	2.14188e+07			348339
Q15046	KARS1	Lysine--tRNA ligase [OS=Homo sapiens]	3.05062e+06		5.21377e+06
P51148	RAB5C	Ras-related protein Rab-5C [OS=Homo sapiens]	3.11562e+06	273379	3.3503e+06	311816		253953
P62847	RPS24	Small ribosomal subunit protein eS24 [OS=Homo sapiens]	1.06042e+07	588101	5.27567e+06	1.64314e+06	6.63829e+06	1.13291e+06
E9PAV3	NACA	Nascent polypeptide-associated complex subunit alpha, muscle-specific form [OS=Homo sapiens]	6.94674e+06	209607	5.27427e+06	51428.7	249359	599400
P33991	MCM4	DNA replication licensing factor MCM4 [OS=Homo sapiens]	861276		882433
O94906	PRPF6	Pre-mRNA-processing factor 6 [OS=Homo sapiens]	473994		510146		358342
Q9BVK6	TMED9	Transmembrane emp24 domain-containing protein 9 [OS=Homo sapiens]	9.73627e+06	878392	4.45624e+06	41300.8	850436
Q16787	LAMA3	Laminin subunit alpha-3 [OS=Homo sapiens]	862193		1.31e+06		297047
O00203	AP3B1	AP-3 complex subunit beta-1 [OS=Homo sapiens]	416490		7.35826e+06		404134
P13804	ETFA	Electron transfer flavoprotein subunit alpha, mitochondrial [OS=Homo sapiens]	613660		2.85304e+06	887526	144124
P62140	PPP1CB	Serine/threonine-protein phosphatase PP1-beta catalytic subunit [OS=Homo sapiens]	4.13894e+06		4.85265e+06		477375	186448
P78344	EIF4G2	Eukaryotic translation initiation factor 4 gamma 2 [OS=Homo sapiens]	2.47919e+06		4.39451e+06		349195
Q9UJZ1	STOML2	Stomatin-like protein 2, mitochondrial [OS=Homo sapiens]	2.00921e+06	73374	1.69303e+06	95130.2	397693	292718
O00410	IPO5	Importin-5 [OS=Homo sapiens]	2.81066e+06		2.74631e+06		39008.4	58780.8
Q9NSD9	FARSB	Phenylalanine--tRNA ligase beta subunit [OS=Homo sapiens]	3.57947e+06		5.39317e+06		411878
Q9Y266	NUDC	Nuclear migration protein nudC [OS=Homo sapiens]	3.09111e+06		1.00522e+07		790467	340300
P61160	ACTR2	Actin-related protein 2 [OS=Homo sapiens]	2.62229e+06		7.85818e+06		396156	202808
O43242	PSMD3	26S proteasome non-ATPase regulatory subunit 3 [OS=Homo sapiens]	3.29239e+06	55251.4	1.7484e+06			386035
P55786	NPEPPS	Puromycin-sensitive aminopeptidase [OS=Homo sapiens]	2.85709e+06		5.70015e+06
Q96KP4	CNDP2	Cytosolic non-specific dipeptidase [OS=Homo sapiens]	3.17306e+06		6.44447e+06
Q7L1Q6	BZW1	eIF5-mimic protein 2 [OS=Homo sapiens]	3.8989e+06		5.49244e+06			133167
O00303	EIF3F	Eukaryotic translation initiation factor 3 subunit F [OS=Homo sapiens]	1.6032e+06		5.384e+06	41412.5	623179	304690
P19525	EIF2AK2	Interferon-induced, double-stranded RNA-activated protein kinase [OS=Homo sapiens]	1.66231e+06	40175.3	1.90376e+06		460014
Q92526	CCT6B	T-complex protein 1 subunit zeta-2 [OS=Homo sapiens]
Q15286	RAB35	Ras-related protein Rab-35 [OS=Homo sapiens]	186743			61504.1
P17812	CTPS1	CTP synthase 1 [OS=Homo sapiens]	1.29941e+06		1.25256e+06		550307
P63096	GNAI1	Guanine nucleotide-binding protein G(i) subunit alpha-1 [OS=Homo sapiens]	167908		293837	39387.6
Q13753	LAMC2	Laminin subunit gamma-2 [OS=Homo sapiens]	2.03585e+06		236326
O00429	DNM1L	Dynamin-1-like protein [OS=Homo sapiens]	1.9688e+06		4.70352e+06
Q9Y383	LUC7L2	Putative RNA-binding protein Luc7-like 2 [OS=Homo sapiens]	3.47555e+06		4.40092e+06		3.86586e+06	1.27784e+06
O75874	IDH1	Isocitrate dehydrogenase [NADP] cytoplasmic [OS=Homo sapiens]	2.87553e+06		6.13315e+06	99364.1	249757
P62277	RPS13	Small ribosomal subunit protein uS15 [OS=Homo sapiens]	5.40736e+06	1.29321e+06	1.04759e+07	82834.1	9.142e+06
O60271	SPAG9	C-Jun-amino-terminal kinase-interacting protein 4 [OS=Homo sapiens]	561034		3.11101e+06		140720	198312
P60228	EIF3E	Eukaryotic translation initiation factor 3 subunit E [OS=Homo sapiens]	2.27453e+06		4.09691e+06		116742	186104
O75947	ATP5PD	ATP synthase subunit d, mitochondrial [OS=Homo sapiens]	2.5342e+06	263365	2.63448e+06	30866.8	1.03556e+06	227917
P20073	ANXA7	Annexin A7 [OS=Homo sapiens]	1.49611e+06	829364	3.08716e+06	352917	1.32498e+06	3.68067e+06
O95433	AHSA1	Activator of 90 kDa heat shock protein ATPase homolog 1 [OS=Homo sapiens]	1.3715e+06	65219.9	1.72624e+06		448479	309461
P26368	U2AF2	Splicing factor U2AF 65 kDa subunit [OS=Homo sapiens]	2.07474e+06	71862.4	1.71728e+06		659383	840147
Q16181	SEPTIN7	Septin-7 [OS=Homo sapiens]	2.07951e+06		8.66204e+06		311391	73166
P51858	HDGF	Hepatoma-derived growth factor [OS=Homo sapiens]	2.90374e+06		1.06773e+07		133865
Q96TA1	NIBAN2	Protein Niban 2 [OS=Homo sapiens]	2.53389e+06		5.82693e+06
P63244	RACK1	Small ribosomal subunit protein RACK1 [OS=Homo sapiens]	4.15018e+06		4.22885e+06	626910	7.50635e+06	3.40351e+06
Q99497	PARK7	Parkinson disease protein 7 [OS=Homo sapiens]	5.34838e+06	199086	1.35468e+07	68962.3		382550
P56192	MARS1	Methionine--tRNA ligase, cytoplasmic [OS=Homo sapiens]	1.6564e+06		2.00848e+06		589455
Q13451	FKBP5	Peptidyl-prolyl cis-trans isomerase FKBP5 [OS=Homo sapiens]	3.33556e+06		6.01191e+06		36194.3
P31150	GDI1	Rab GDP dissociation inhibitor alpha [OS=Homo sapiens]	349187		1.59412e+06
P47755	CAPZA2	F-actin-capping protein subunit alpha-2 [OS=Homo sapiens]	1.62285e+06		3.13122e+06		144189
P52948	NUP98	Nuclear pore complex protein Nup98-Nup96 [OS=Homo sapiens]	1.74677e+06		882568		2.3246e+06
Q92878	RAD50	DNA repair protein RAD50 [OS=Homo sapiens]	122967		1.84917e+06		2.7084e+06	438028
P07205	PGK2	Phosphoglycerate kinase 2 [OS=Homo sapiens]			1.09648e+06
O00299	CLIC1	Chloride intracellular channel protein 1 [OS=Homo sapiens]	1.14081e+07	154820	3.09229e+07			650866
Q10567	AP1B1	AP-1 complex subunit beta-1 [OS=Homo sapiens]	1.2656e+06		2.04926e+06
Q9UNM6	PSMD13	26S proteasome non-ATPase regulatory subunit 13 [OS=Homo sapiens]	2.37149e+06		6.3056e+06	98019.4	198813
P16152	CBR1	Carbonyl reductase [NADPH] 1 [OS=Homo sapiens]	2.35124e+06	49110.7	5.32283e+06
P50213	IDH3A	Isocitrate dehydrogenase [NAD] subunit alpha, mitochondrial [OS=Homo sapiens]	1.01971e+06		998717	382516	645024	632589
Q12906	ILF3	Interleukin enhancer-binding factor 3 [OS=Homo sapiens]	5.37904e+06		777374	44437.9	444641	171775
P30050	RPL12	Large ribosomal subunit protein uL11 [OS=Homo sapiens]	1.16865e+07	306269	6.9226e+06		6.72547e+06
Q13347	EIF3I	Eukaryotic translation initiation factor 3 subunit I [OS=Homo sapiens]	2.67065e+06		6.00023e+06		288716	602408
P18031	PTPN1	Tyrosine-protein phosphatase non-receptor type 1 [OS=Homo sapiens]	3.42666e+06		2.2021e+06		1.31038e+06
P42224	STAT1	Signal transducer and activator of transcription 1-alpha/beta [OS=Homo sapiens]	1.53077e+06		3.03637e+06
P62753	RPS6	Small ribosomal subunit protein eS6 [OS=Homo sapiens]	4.86874e+06	135323	4.40808e+06		3.96684e+06	2.04805e+06
Q96QK1	VPS35	Vacuolar protein sorting-associated protein 35 [OS=Homo sapiens]	4.05303e+06		3.78848e+06			119531
Q15366	PCBP2	Poly(rC)-binding protein 2 [OS=Homo sapiens]	1.77096e+06		3.23104e+06	122191	243166
P51149	RAB7A	Ras-related protein Rab-7a [OS=Homo sapiens]	3.91695e+06		5.18667e+06
P62913	RPL11	Large ribosomal subunit protein uL5 [OS=Homo sapiens]	1.02265e+07	1.18365e+06	9.16964e+06		2.11637e+06	1.65755e+06
P24752	ACAT1	Acetyl-CoA acetyltransferase, mitochondrial [OS=Homo sapiens]	96222.8		1.33289e+06	558690		152333
Q13162	PRDX4	Peroxiredoxin-4 [OS=Homo sapiens]	3.56693e+06		2.82268e+06	57554.3
Q15075	EEA1	Early endosome antigen 1 [OS=Homo sapiens]	560362		2.16765e+06
Q9NYU2	UGGT1	UDP-glucose:glycoprotein glucosyltransferase 1 [OS=Homo sapiens]	1.80427e+06		1.78668e+06
Q14839	CHD4	Chromodomain-helicase-DNA-binding protein 4 [OS=Homo sapiens]	143263		1.60278e+06	44303.9	739983	155003
P46063	RECQL	ATP-dependent DNA helicase Q1 [OS=Homo sapiens]	750615		734684		565069	64554.7
P08708	RPS17	Small ribosomal subunit protein eS17 [OS=Homo sapiens]	7.97195e+06	2.3354e+06	7.05921e+06	159004	8.5332e+06	3.87923e+06
O95347	SMC2	Structural maintenance of chromosomes protein 2 [OS=Homo sapiens]	552852		813455		59642.7
Q8N163	CCAR2	Cell cycle and apoptosis regulator protein 2 [OS=Homo sapiens]	423904		3.64731e+06		1.35409e+06	171210
P22090	RPS4Y1	Small ribosomal subunit protein eS4, Y isoform 1 [OS=Homo sapiens]			439646		841242
P38159	RBMX	RNA-binding motif protein, X chromosome [OS=Homo sapiens]	2.39925e+06		617326		354959
P25205	MCM3	DNA replication licensing factor MCM3 [OS=Homo sapiens]	1.04774e+06		1.01489e+06
P20591	MX1	Interferon-induced GTP-binding protein Mx1 [OS=Homo sapiens]	647767		2.25256e+06	115625
P62841	RPS15	Small ribosomal subunit protein uS19 [OS=Homo sapiens]	3.40201e+06		1.3551e+06	3.66756e+06	4.84551e+06	987595
P45880	VDAC2	Voltage-dependent anion-selective channel protein 2 [OS=Homo sapiens]	1.42853e+07	2.48663e+06	566986	174894	278178	167188
P46060	RANGAP1	Ran GTPase-activating protein 1 [OS=Homo sapiens]	572682		3.5102e+06		865129	103839
P62899	RPL31	Large ribosomal subunit protein eL31 [OS=Homo sapiens]	6.03844e+06	620550	3.83678e+06	3.69318e+06	5.92871e+06	3.8425e+06
P09874	PARP1	Poly [ADP-ribose] polymerase 1 [OS=Homo sapiens]			748303		3.39993e+06
P17174	GOT1	Aspartate aminotransferase, cytoplasmic [OS=Homo sapiens]	1.8817e+06		4.15766e+06			60503.7
P31040	SDHA	Succinate dehydrogenase [ubiquinone] flavoprotein subunit, mitochondrial [OS=Homo sapiens]	1.03384e+06	210813	1.42291e+06	224569	136834	587561
P11310	ACADM	Medium-chain specific acyl-CoA dehydrogenase, mitochondrial [OS=Homo sapiens]	264187	177115	543627	199095	394836	169849
P46782	RPS5	Small ribosomal subunit protein uS7 [OS=Homo sapiens]	6.9857e+06	385629	1.13858e+06		4.90522e+06	468475
Q02790	FKBP4	Peptidyl-prolyl cis-trans isomerase FKBP4 [OS=Homo sapiens]	3.70342e+06		5.5843e+06
P61313	RPL15	Large ribosomal subunit protein eL15 [OS=Homo sapiens]	1.0421e+07		5.16755e+06	538504	3.04488e+06
P37837	TALDO1	Transaldolase [OS=Homo sapiens]	6.35267e+06		1.51605e+07			214817
P55010	EIF5	Eukaryotic translation initiation factor 5 [OS=Homo sapiens]	1.51004e+06		3.3811e+06		1.07304e+06
P14314	PRKCSH	Glucosidase 2 subunit beta [OS=Homo sapiens]	6.30191e+06		4.51848e+06
O94979	SEC31A	Protein transport protein Sec31A [OS=Homo sapiens]	1.27984e+06	118568	2.61713e+06
P04908	H2AC4; H2AC8	Histone H2A type 1-B/E [OS=Homo sapiens]	2.26315e+06	376301	957513	1.66525e+06		2.03343e+06
Q9Y2X3	NOP58	Nucleolar protein 58 [OS=Homo sapiens]	2.36873e+06		667320		997767
P21281	ATP6V1B2	V-type proton ATPase subunit B, brain isoform [OS=Homo sapiens]	2.77623e+06		1.59431e+06		116843
Q9NTK5	OLA1	Obg-like ATPase 1 [OS=Homo sapiens]	2.93747e+06		5.05859e+06		55482
P09972	ALDOC	Fructose-bisphosphate aldolase C [OS=Homo sapiens]	4.24781e+06		3.71714e+06
O43390	HNRNPR	Heterogeneous nuclear ribonucleoprotein R [OS=Homo sapiens]	595960		382812
Q7Z7H5	TMED4	Transmembrane emp24 domain-containing protein 4 [OS=Homo sapiens]	3.1607e+06	247548	1.55116e+06	94171.2	772049	105769
Q9Y6E0	STK24	Serine/threonine-protein kinase 24 [OS=Homo sapiens]	976084		2.89525e+06
B5ME19	EIF3CL	Eukaryotic translation initiation factor 3 subunit C-like protein [OS=Homo sapiens]	2.76291e+06		4.38168e+06
P08240	SRPRA	Signal recognition particle receptor subunit alpha [OS=Homo sapiens]	1.53379e+06		1.26209e+06		1.0313e+06
Q9ULV4	CORO1C	Coronin-1C [OS=Homo sapiens]	1.71602e+06		3.74301e+06	51153.9	550543	143811
P62280	RPS11	Small ribosomal subunit protein uS17 [OS=Homo sapiens]	9.61092e+06	586715	7.98899e+06	520791	1.03675e+07	760659
P36873	PPP1CC	Serine/threonine-protein phosphatase PP1-gamma catalytic subunit [OS=Homo sapiens]	299313		211373			57798.6
Q05682	CALD1	Caldesmon [OS=Homo sapiens]	1.69246e+06		5.50625e+06		296869
Q15365	PCBP1	Poly(rC)-binding protein 1 [OS=Homo sapiens]	8.8485e+06		1.15578e+07		856901	694134
P48444	ARCN1	Coatomer subunit delta [OS=Homo sapiens]	1.34761e+06	82751.4	3.03168e+06		152195
P17931	LGALS3	Galectin-3 [OS=Homo sapiens]	1.92947e+06	4.80052e+06	3.99296e+06			814786
P42025	ACTR1B	Beta-centractin [OS=Homo sapiens]	327471		135177
Q9UHX1	PUF60	Poly(U)-binding-splicing factor PUF60 [OS=Homo sapiens]	537448		721756	85523.7	139515
P52209	PGD	6-phosphogluconate dehydrogenase, decarboxylating [OS=Homo sapiens]	2.02375e+06		3.52221e+06			59662.5
Q03135	CAV1	Caveolin-1 [OS=Homo sapiens]	3.65993e+07	6.98567e+06	2.47128e+06		2.56046e+06	260213
P13798	APEH	Acylamino-acid-releasing enzyme [OS=Homo sapiens]	2.18473e+06		3.23676e+06
Q9UJU6	DBNL	Drebrin-like protein [OS=Homo sapiens]	1.48609e+06		4.70689e+06		212651
P23381	WARS1	Tryptophan--tRNA ligase, cytoplasmic [OS=Homo sapiens]	920156		2.85627e+06
Q13283	G3BP1	Ras GTPase-activating protein-binding protein 1 [OS=Homo sapiens]	1.76721e+06		2.18963e+06
P39656	DDOST	Dolichyl-diphosphooligosaccharide--protein glycosyltransferase 48 kDa subunit [OS=Homo sapiens]	6.37313e+06	321312	856903		711327
P48147	PREP	Prolyl endopeptidase [OS=Homo sapiens]	3.37552e+06		2.40027e+06
P18085	ARF4	ADP-ribosylation factor 4 [OS=Homo sapiens]	7.88483e+06		6.91043e+06		1.96065e+06	354824
P61006	RAB8A	Ras-related protein Rab-8A [OS=Homo sapiens]				98227.5
Q14160	SCRIB	Protein scribble homolog [OS=Homo sapiens]	321639		1.78834e+06
Q9UHB9	SRP68	Signal recognition particle subunit SRP68 [OS=Homo sapiens]	1.08477e+06		1.99447e+06	60603.8	205038
P42677	RPS27	Small ribosomal subunit protein eS27 [OS=Homo sapiens]	7.84707e+06		4.3923e+06	137255	3.68948e+06	1.88887e+06
P07910	HNRNPC	Heterogeneous nuclear ribonucleoproteins C1/C2 [OS=Homo sapiens]	2.89687e+06	105355	657490	114578	201277	451382
O94905	ERLIN2	Erlin-2 [OS=Homo sapiens]	4.53837e+06	321360	445452		416480
P31942	HNRNPH3	Heterogeneous nuclear ribonucleoprotein H3 [OS=Homo sapiens]	781215		620260	163778	1.71706e+06	458562
Q07021	C1QBP	Complement component 1 Q subcomponent-binding protein, mitochondrial [OS=Homo sapiens]	5.89606e+06		3.75224e+06		292616
P01040	CSTA	Cystatin-A [OS=Homo sapiens]	3.75301e+06	308589	6.94596e+06	105738	406216	2.10532e+06
P07954	FH	Fumarate hydratase, mitochondrial [OS=Homo sapiens]	3.24376e+06		4.04031e+06
Q7L014	DDX46	Probable ATP-dependent RNA helicase DDX46 [OS=Homo sapiens]	344261		3.71933e+06		1.41872e+06	203019
O00154	ACOT7	Cytosolic acyl coenzyme A thioester hydrolase [OS=Homo sapiens]	2.84927e+06		3.04233e+06
Q13838	DDX39B	Spliceosome RNA helicase DDX39B [OS=Homo sapiens]	6.51112e+06		6.42624e+06			340251
P46379	BAG6	Large proline-rich protein BAG6 [OS=Homo sapiens]	193187		1.16662e+06		319860
P48556	PSMD8	26S proteasome non-ATPase regulatory subunit 8 [OS=Homo sapiens]	1.38065e+06		2.15526e+06		83138.2	54886.7
Q5JTZ9	AARS2	Alanine--tRNA ligase, mitochondrial [OS=Homo sapiens]
Q15758	SLC1A5	Neutral amino acid transporter B(0) [OS=Homo sapiens]	4.66617e+06	921646	1.87103e+06	318022	910956	276877
O60763	USO1	General vesicular transport factor p115 [OS=Homo sapiens]	1.32807e+06		2.4563e+06	61582
P55209	NAP1L1	Nucleosome assembly protein 1-like 1 [OS=Homo sapiens]	3.30592e+06		2.65877e+06		503974	162775
Q86UE4	MTDH	Protein LYRIC [OS=Homo sapiens]	1.22917e+06		761195
P16401	H1-5	Histone H1.5 [OS=Homo sapiens]	5.24438e+06	2.2949e+06	202626	2.45374e+06	1.50387e+06	2.56043e+06
P09525	ANXA4	Annexin A4 [OS=Homo sapiens]	2.9778e+06		3.91952e+06
Q53GQ0	HSD17B12	Very-long-chain 3-oxoacyl-CoA reductase [OS=Homo sapiens]	2.35651e+06	222799	1.57633e+06		2.03007e+06
P20700	LMNB1	Lamin-B1 [OS=Homo sapiens]	733403		1.22435e+06
Q9UMS4	PRPF19	Pre-mRNA-processing factor 19 [OS=Homo sapiens]	1.49223e+06		631990	130582	741785	198037
P51659	HSD17B4	Peroxisomal multifunctional enzyme type 2 [OS=Homo sapiens]	1.88124e+06		1.31518e+06		27924.5
P20810	CAST	Calpastatin [OS=Homo sapiens]	1.95455e+06		4.41155e+06
Q14008	CKAP5	Cytoskeleton-associated protein 5 [OS=Homo sapiens]	700919		853988		63121.3
Q8NBS9	TXNDC5	Thioredoxin domain-containing protein 5 [OS=Homo sapiens]	3.05857e+06		5.3466e+06
P24534	EEF1B2	Elongation factor 1-beta [OS=Homo sapiens]	9.03251e+06		7.04455e+06			798112
P07741	APRT	Adenine phosphoribosyltransferase [OS=Homo sapiens]	2.15526e+06	119543	4.77994e+06		952444	271487
Q96HE7	ERO1A	ERO1-like protein alpha [OS=Homo sapiens]	5.59705e+06		2.88307e+06
P62263	RPS14	Small ribosomal subunit protein uS11 [OS=Homo sapiens]	5.41402e+06	123649	3.28731e+06	94267.6	1.18157e+06
Q8N3C0	ASCC3	Activating signal cointegrator 1 complex subunit 3 [OS=Homo sapiens]	157020		2.4504e+06		1.06044e+06
P11166	SLC2A1	Solute carrier family 2, facilitated glucose transporter member 1 [OS=Homo sapiens]	1.797e+07	737531	3.27013e+06	1.58702e+06	409787
Q07157	TJP1	Tight junction protein ZO-1 [OS=Homo sapiens]	90324		1.12407e+06		982215
P42166	TMPO	Lamina-associated polypeptide 2, isoform alpha [OS=Homo sapiens]	1.10325e+06		365115		74102.3
P39748	FEN1	Flap endonuclease 1 [OS=Homo sapiens]	1.9511e+06		4.526e+06		322043
O14983	ATP2A1	Sarcoplasmic/endoplasmic reticulum calcium ATPase 1 [OS=Homo sapiens]	384509
Q14157	UBAP2L	Ubiquitin-associated protein 2-like [OS=Homo sapiens]	1.52916e+06		3.10383e+06		112630	94218
Q99798	ACO2	Aconitate hydratase, mitochondrial [OS=Homo sapiens]	828837		1.18652e+06
P20042	EIF2S2	Eukaryotic translation initiation factor 2 subunit 2 [OS=Homo sapiens]	2.12359e+06		1.36457e+06	32944.6	2.89278e+06
Q9Y6G9	DYNC1LI1	Cytoplasmic dynein 1 light intermediate chain 1 [OS=Homo sapiens]	871233		1.6449e+06		592597
P20340	RAB6A	Ras-related protein Rab-6A [OS=Homo sapiens]	1.1629e+06		1.71261e+06
P53597	SUCLG1	Succinate--CoA ligase [ADP/GDP-forming] subunit alpha, mitochondrial [OS=Homo sapiens]	714215	243034	854369	104749
P38606	ATP6V1A	V-type proton ATPase catalytic subunit A [OS=Homo sapiens]	4.7469e+06		1.65703e+06
P50914	RPL14	Large ribosomal subunit protein eL14 [OS=Homo sapiens]	8.39697e+06		5.09491e+06	707831	8.51542e+06	3.13908e+06
Q96HC4	PDLIM5	PDZ and LIM domain protein 5 [OS=Homo sapiens]	941378		3.15211e+06		57881.8
O14617	AP3D1	AP-3 complex subunit delta-1 [OS=Homo sapiens]	181975		2.01337e+06		385185
Q16881	TXNRD1	Thioredoxin reductase 1, cytoplasmic [OS=Homo sapiens]	2.03902e+06		1.46137e+06
Q14134	TRIM29	Tripartite motif-containing protein 29 [OS=Homo sapiens]	374367		1.9239e+06		793102	832959
O95425	SVIL	Supervillin [OS=Homo sapiens]					364162
O00148	DDX39A	ATP-dependent RNA helicase DDX39A [OS=Homo sapiens]	229907		384453
P23743	DGKA	Diacylglycerol kinase alpha [OS=Homo sapiens]	1.32979e+06		2.46696e+06		59013.9
P40121	CAPG	Macrophage-capping protein [OS=Homo sapiens]	2.87369e+06		6.0504e+06
Q14376	GALE	UDP-glucose 4-epimerase [OS=Homo sapiens]	1.38313e+06		886326
O60749	SNX2	Sorting nexin-2 [OS=Homo sapiens]	992790		4.04203e+06		79313.2
Q07020	RPL18	Large ribosomal subunit protein eL18 [OS=Homo sapiens]	1.35677e+07		6.35052e+06	4.3024e+06	4.8657e+06	2.20611e+06
P22695	UQCRC2	Cytochrome b-c1 complex subunit 2, mitochondrial [OS=Homo sapiens]	3.19509e+06	342654	192441
Q9BT78	COPS4	COP9 signalosome complex subunit 4 [OS=Homo sapiens]	956480		2.50503e+06
Q08431	MFGE8	Lactadherin [OS=Homo sapiens]	3.26074e+06	1.16032e+06		234017	493217	3.42432e+06
P62851	RPS25	Small ribosomal subunit protein eS25 [OS=Homo sapiens]	1.1436e+07	4.63956e+06	4.57241e+06	9.04377e+06	2.24475e+07	2.44133e+06
Q9BW04	SARG	Specifically androgen-regulated gene protein [OS=Homo sapiens]	399904		1.74794e+06		290870
O60701	UGDH	UDP-glucose 6-dehydrogenase [OS=Homo sapiens]	4.53967e+06		1.58553e+06
P68036	UBE2L3	Ubiquitin-conjugating enzyme E2 L3 [OS=Homo sapiens]	6.69184e+06		7.55944e+06
P09622	DLD	Dihydrolipoyl dehydrogenase, mitochondrial [OS=Homo sapiens]	1.57401e+06		3.45033e+06	216422
P78417	GSTO1	Glutathione S-transferase omega-1 [OS=Homo sapiens]	7.3018e+06		6.48237e+06
Q9H0A0	NAT10	RNA cytidine acetyltransferase [OS=Homo sapiens]	935956		132569	97041.8	523291
O43399	TPD52L2	Tumor protein D54 [OS=Homo sapiens]	5.3626e+06		1.05318e+07		717347	365644
P52789	HK2	Hexokinase-2 [OS=Homo sapiens]	705539		417935
P30040	ERP29	Endoplasmic reticulum resident protein 29 [OS=Homo sapiens]	4.37158e+06		6.08503e+06			116752
P62917	RPL8	Large ribosomal subunit protein uL2 [OS=Homo sapiens]	3.66329e+06		2.26898e+06	2.97188e+06	1.54463e+06	442454
P49419	ALDH7A1	Alpha-aminoadipic semialdehyde dehydrogenase [OS=Homo sapiens]	3.08858e+06		2.07946e+06
Q12904	AIMP1	Aminoacyl tRNA synthase complex-interacting multifunctional protein 1 [OS=Homo sapiens]	1.08931e+06	90435.2	968943		686748
Q8NB90	AFG2A	ATPase family gene 2 protein homolog A [OS=Homo sapiens]
Q8NC51	SERBP1	SERPINE1 mRNA-binding protein 1 [OS=Homo sapiens]	4.56299e+06		1.60721e+06		643835	199207
Q13310	PABPC4	Polyadenylate-binding protein 4 [OS=Homo sapiens]	1.51366e+06		461299
O75396	SEC22B	Vesicle-trafficking protein SEC22b [OS=Homo sapiens]	2.0377e+06	103901	483573	67162.6	380385
P06702	S100A9	Protein S100-A9 [OS=Homo sapiens]	2.07352e+06	124298	858297
P25788	PSMA3	Proteasome subunit alpha type-3 [OS=Homo sapiens]	4.70876e+06		7.93319e+06
Q02218	OGDH	2-oxoglutarate dehydrogenase complex component E1 [OS=Homo sapiens]	1.25051e+06		1.0234e+06	202560
Q14103	HNRNPD	Heterogeneous nuclear ribonucleoprotein D0 [OS=Homo sapiens]	6.88532e+06	627206	3.60138e+06	193025	877313	294267
P68400	CSNK2A1	Casein kinase II subunit alpha [OS=Homo sapiens]	1.32891e+06		2.87704e+06	99880.1	726067
Q07960	ARHGAP1	Rho GTPase-activating protein 1 [OS=Homo sapiens]	518097		4.15404e+06			52392.6
P43686	PSMC4	26S proteasome regulatory subunit 6B [OS=Homo sapiens]	2.85705e+06		3.05787e+06		347592
Q15459	SF3A1	Splicing factor 3A subunit 1 [OS=Homo sapiens]	1.00462e+06		2.66372e+06		190696
Q14847	LASP1	LIM and SH3 domain protein 1 [OS=Homo sapiens]	3.02103e+06	50737.6	5.24583e+06		127793	160278
P23284	PPIB	Peptidyl-prolyl cis-trans isomerase B [OS=Homo sapiens]	6.66764e+06	232306	1.01909e+07		751348	258477
Q9BPW8	NIPSNAP1	Protein NipSnap homolog 1 [OS=Homo sapiens]	506047		684962	211396	803919	364753
P84085	ARF5	ADP-ribosylation factor 5 [OS=Homo sapiens]	624202	115071	106513	36658.2
P22392	NME2	Nucleoside diphosphate kinase B [OS=Homo sapiens]	1.44189e+07		1.7166e+07		105824
Q14195	DPYSL3	Dihydropyrimidinase-related protein 3 [OS=Homo sapiens]			2.34806e+06			85689.1
P46776	RPL27A	Large ribosomal subunit protein uL15 [OS=Homo sapiens]	1.32079e+07	1.34867e+06	8.00314e+06	609992	7.40688e+06	7.86378e+06
P24539	ATP5PB	ATP synthase F(0) complex subunit B1, mitochondrial [OS=Homo sapiens]	1.49571e+06	516887		789034	72342.4	92377.4
P21912	SDHB	Succinate dehydrogenase [ubiquinone] iron-sulfur subunit, mitochondrial [OS=Homo sapiens]	625205		291909		190249
O75347	TBCA	Tubulin-specific chaperone A [OS=Homo sapiens]	5.86591e+06		8.51155e+06
P49257	LMAN1	Protein ERGIC-53 [OS=Homo sapiens]	6.93664e+06	238754	1.03533e+06		195538	116491
P61204	ARF3	ADP-ribosylation factor 3 [OS=Homo sapiens]	2.18298e+06		2.06268e+06	97120.4
Q9Y617	PSAT1	Phosphoserine aminotransferase [OS=Homo sapiens]	3.60987e+06		5.25355e+06			70178.8
P20339	RAB5A	Ras-related protein Rab-5A [OS=Homo sapiens]			329854
Q96FQ6	S100A16	Protein S100-A16 [OS=Homo sapiens]	9.7697e+06		2.43387e+07	866631	573027	917207
P13489	RNH1	Ribonuclease inhibitor [OS=Homo sapiens]	5.00723e+06		6.64058e+06			434092
O95782	AP2A1	AP-2 complex subunit alpha-1 [OS=Homo sapiens]	879178		130242		89289.8
O43172	PRPF4	U4/U6 small nuclear ribonucleoprotein Prp4 [OS=Homo sapiens]	269389		1.15829e+06		357775	638119
Q9UBF2	COPG2	Coatomer subunit gamma-2 [OS=Homo sapiens]	594388		175115		71946
P61221	ABCE1	ATP-binding cassette sub-family E member 1 [OS=Homo sapiens]	1.26532e+06		1.30852e+06		165524
Q99733	NAP1L4	Nucleosome assembly protein 1-like 4 [OS=Homo sapiens]	1.8378e+06		2.08875e+06			108963
P63173	RPL38	Large ribosomal subunit protein eL38 [OS=Homo sapiens]	6.30498e+06	866936	3.73435e+06		8.3595e+06
Q03252	LMNB2	Lamin-B2 [OS=Homo sapiens]	1.02301e+06		386389
Q6NUK1	SLC25A24	Mitochondrial adenyl nucleotide antiporter SLC25A24 [OS=Homo sapiens]	4.64982e+06		247956		479189
Q86V81	ALYREF	THO complex subunit 4 [OS=Homo sapiens]	2.9298e+06		1.1788e+06		599624
Q8WWM7	ATXN2L	Ataxin-2-like protein [OS=Homo sapiens]	1.22489e+06		1.99635e+06		279828	150044
Q9BTU6	PI4K2A	Phosphatidylinositol 4-kinase type 2-alpha [OS=Homo sapiens]	590259		304325	167814	213685
P61020	RAB5B	Ras-related protein Rab-5B [OS=Homo sapiens]	149755		169036
O00567	NOP56	Nucleolar protein 56 [OS=Homo sapiens]	1.27142e+06		337498		1.4106e+06
Q96HS1	PGAM5	Serine/threonine-protein phosphatase PGAM5, mitochondrial [OS=Homo sapiens]	570136		933733		317125
Q01780	EXOSC10	Exosome component 10 [OS=Homo sapiens]			790437		869413	514807
P17301	ITGA2	Integrin alpha-2 [OS=Homo sapiens]	1.07292e+06		3.58447e+06
Q71UM5	RPS27L	Ribosomal protein eS27-like [OS=Homo sapiens]	329367		1.62822e+06		1.44948e+06
P49591	SARS1	Serine--tRNA ligase, cytoplasmic [OS=Homo sapiens]	3.10234e+06		2.58246e+06
Q9Y6E2	BZW2	eIF5-mimic protein 1 [OS=Homo sapiens]	445616		395925
P16949	STMN1	Stathmin [OS=Homo sapiens]	1.34201e+07	111096	6.68768e+06			5.78553e+06
P26006	ITGA3	Integrin alpha-3 [OS=Homo sapiens]	1.55613e+06		1.86778e+06	115719
O14579	COPE	Coatomer subunit epsilon [OS=Homo sapiens]	3.43965e+06	35261.1	854819		162722
P51571	SSR4	Translocon-associated protein subunit delta [OS=Homo sapiens]	7.16146e+06	352003	1.25485e+06	182274
P49321	NASP	Nuclear autoantigenic sperm protein [OS=Homo sapiens]	1.07092e+06		2.29072e+06			87190.4
P49959	MRE11	Double-strand break repair protein MRE11 [OS=Homo sapiens]			1.44792e+06	204762	1.171e+06	761264
P47756	CAPZB	F-actin-capping protein subunit beta [OS=Homo sapiens]	4.88634e+06		4.67793e+06		1.08439e+06	592294
Q9BWD1	ACAT2	Acetyl-CoA acetyltransferase, cytosolic [OS=Homo sapiens]	5.13067e+06		8.63319e+06		84020.7
O75489	NDUFS3	NADH dehydrogenase [ubiquinone] iron-sulfur protein 3, mitochondrial [OS=Homo sapiens]	1.40406e+06				141501	164620
P67809	YBX1	Y-box-binding protein 1 [OS=Homo sapiens]	6.08148e+06		3.47571e+06		164502
O00425	IGF2BP3	Insulin-like growth factor 2 mRNA-binding protein 3 [OS=Homo sapiens]	1.26617e+06		683152		150623
P62266	RPS23	Small ribosomal subunit protein uS12 [OS=Homo sapiens]	4.7347e+06	246261	1.67342e+06		8.74985e+06	713500
P49589	CARS1	Cysteine--tRNA ligase, cytoplasmic [OS=Homo sapiens]	1.35103e+06		2.34322e+06
P10515	DLAT	Dihydrolipoyllysine-residue acetyltransferase component of pyruvate dehydrogenase complex, mitochondrial [OS=Homo sapiens]	442039		1.22078e+06			591044
O00487	PSMD14	26S proteasome non-ATPase regulatory subunit 14 [OS=Homo sapiens]	1.94429e+06		711566		171102	214550
P63313	TMSB10	Thymosin beta-10 [OS=Homo sapiens]	1.32186e+07		1.43848e+07
Q7L576	CYFIP1	Cytoplasmic FMR1-interacting protein 1 [OS=Homo sapiens]	1.15233e+06		1.29166e+06
P48047	ATP5PO	ATP synthase subunit O, mitochondrial [OS=Homo sapiens]	1.49756e+06	152850	1.90253e+06		759592
P38919	EIF4A3	Eukaryotic initiation factor 4A-III [OS=Homo sapiens]	811742	65396.6			75229.2
Q9Y5K6	CD2AP	CD2-associated protein [OS=Homo sapiens]	375332		2.90979e+06		200384
Q16543	CDC37	Hsp90 co-chaperone Cdc37 [OS=Homo sapiens]	819093		3.18235e+06	31842.2
O95716	RAB3D	Ras-related protein Rab-3D [OS=Homo sapiens]	206436		162030
Q96C19	EFHD2	EF-hand domain-containing protein D2 [OS=Homo sapiens]	3.17837e+06		8.03565e+06		274797	225224
P55795	HNRNPH2	Heterogeneous nuclear ribonucleoprotein H2 [OS=Homo sapiens]	171964		169834
Q86VI3	IQGAP3	Ras GTPase-activating-like protein IQGAP3 [OS=Homo sapiens]
Q8N1F7	NUP93	Nuclear pore complex protein Nup93 [OS=Homo sapiens]	787538		413154
Q9BSJ2	TUBGCP2	Gamma-tubulin complex component 2 [OS=Homo sapiens]	186726		185133		129403
P48739	PITPNB	Phosphatidylinositol transfer protein beta isoform [OS=Homo sapiens]	2.24556e+06		3.78407e+06
P54578	USP14	Ubiquitin carboxyl-terminal hydrolase 14 [OS=Homo sapiens]	1.69938e+06		4.55448e+06
Q96C36	PYCR2	Pyrroline-5-carboxylate reductase 2 [OS=Homo sapiens]	200723					105489
Q8WUF5	PPP1R13L	RelA-associated inhibitor [OS=Homo sapiens]	115989		1.23659e+06		94284.9
Q9Y224	RTRAF	RNA transcription, translation and transport factor protein [OS=Homo sapiens]	1.76471e+06	125358	1.63559e+06		264831
P16989	YBX3	Y-box-binding protein 3 [OS=Homo sapiens]	704220		292773
Q9Y5M8	SRPRB	Signal recognition particle receptor subunit beta [OS=Homo sapiens]	2.1893e+06		1.23861e+06		983664
P51648	ALDH3A2	Aldehyde dehydrogenase family 3 member A2 [OS=Homo sapiens]	1.47529e+06		694544		60213.9
Q9NR31	SAR1A	GTP-binding protein SAR1a [OS=Homo sapiens]	1.59508e+06	312762	3.40805e+06	256715	2.25989e+06	165023
Q15363	TMED2	Transmembrane emp24 domain-containing protein 2 [OS=Homo sapiens]	3.48154e+06	570559	2.05422e+06		1.34179e+06	357048
O75390	CS	Citrate synthase, mitochondrial [OS=Homo sapiens]	2.54945e+06		2.96962e+06	95583.7		159190
P60866	RPS20	Small ribosomal subunit protein uS10 [OS=Homo sapiens]	7.0307e+06	593197	3.55018e+06		8.24087e+06
Q5JPE7	NOMO2	BOS complex subunit NOMO2 [OS=Homo sapiens]	3.09604e+06
Q5JWF2	GNAS	Guanine nucleotide-binding protein G(s) subunit alpha isoforms XLas [OS=Homo sapiens]	693911	61976.1	426486
O00232	PSMD12	26S proteasome non-ATPase regulatory subunit 12 [OS=Homo sapiens]	693721		1.23507e+06		126443
Q9Y295	DRG1	Developmentally-regulated GTP-binding protein 1 [OS=Homo sapiens]	714598		1.16679e+06		185413	72641.8
Q9Y2A7	NCKAP1	Nck-associated protein 1 [OS=Homo sapiens]	1.26018e+06		1.32407e+06		127791
P61224	RAP1B	Ras-related protein Rap-1b [OS=Homo sapiens]	3.40428e+06	105112	6.08421e+06		154505
Q92973	TNPO1	Transportin-1 [OS=Homo sapiens]	1.02642e+06		2.01717e+06		121375
P50502	ST13	Hsc70-interacting protein [OS=Homo sapiens]	5.292e+06		2.96454e+06			82485.7
P30086	PEBP1	Phosphatidylethanolamine-binding protein 1 [OS=Homo sapiens]	5.06463e+06		8.48591e+06			221369
P53999	SUB1	Activated RNA polymerase II transcriptional coactivator p15 [OS=Homo sapiens]	7.53779e+06		3.61345e+06		2.2166e+06	240377
Q13409	DYNC1I2	Cytoplasmic dynein 1 intermediate chain 2 [OS=Homo sapiens]	1.25548e+06		961688		681324
Q14166	TTLL12	Tubulin--tyrosine ligase-like protein 12 [OS=Homo sapiens]	1.29888e+06		1.38641e+06
Q12905	ILF2	Interleukin enhancer-binding factor 2 [OS=Homo sapiens]	2.04086e+06		1.31913e+06
Q9P258	RCC2	Protein RCC2 [OS=Homo sapiens]	2.06713e+06		2.18897e+06		198311
Q8NBJ5	COLGALT1	Procollagen galactosyltransferase 1 [OS=Homo sapiens]	1.67703e+06		1.02391e+06
O43776	NARS1	Asparagine--tRNA ligase, cytoplasmic [OS=Homo sapiens]	1.89765e+06		2.24562e+06		136142
O14744	PRMT5	Protein arginine N-methyltransferase 5 [OS=Homo sapiens]	1.38797e+06		739646		167261
Q08378	GOLGA3	Golgin subfamily A member 3 [OS=Homo sapiens]	263498		1.16271e+06		42936.4
P52701	MSH6	DNA mismatch repair protein Msh6 [OS=Homo sapiens]	117576		89818.4		105494
P61011	SRP54	Signal recognition particle subunit SRP54 [OS=Homo sapiens]	968867	41829.8	2.36273e+06		204114	330563
P16104	H2AX	Histone H2AX [OS=Homo sapiens]	3.8218e+06	265432	796240	2.58548e+06	1.49982e+06	2.38686e+06
Q15819	UBE2V2	Ubiquitin-conjugating enzyme E2 variant 2 [OS=Homo sapiens]	3.36169e+06		5.86816e+06	47510.6		199058
Q07955	SRSF1	Serine/arginine-rich splicing factor 1 [OS=Homo sapiens]	1.9527e+06		115396	63119.3	284157
Q9NZB2	FAM120A	Constitutive coactivator of PPAR-gamma-like protein 1 [OS=Homo sapiens]	313932		143495			65378
Q8N1G4	LRRC47	Leucine-rich repeat-containing protein 47 [OS=Homo sapiens]	450365		710810		196483
Q08AF3	SLFN5	Schlafen family member 5 [OS=Homo sapiens]	785866		420245		143487
P02786	TFRC	Transferrin receptor protein 1 [OS=Homo sapiens]	3.24339e+06		319341
Q9NQC3	RTN4	Reticulon-4 [OS=Homo sapiens]	4.09908e+06		3.48133e+06		819575	183747
P62879	GNB2	Guanine nucleotide-binding protein G(I)/G(S)/G(T) subunit beta-2 [OS=Homo sapiens]	3.91861e+06	381797	2.00397e+06	200454	247764
Q14258	TRIM25	E3 ubiquitin/ISG15 ligase TRIM25 [OS=Homo sapiens]	581534		2.5304e+06		310112
P22087	FBL	rRNA 2'-O-methyltransferase fibrillarin [OS=Homo sapiens]	317729		151271	35806.3
P63151	PPP2R2A	Serine/threonine-protein phosphatase 2A 55 kDa regulatory subunit B alpha isoform [OS=Homo sapiens]	1.70846e+06		2.13944e+06		96509.6
O75381	PEX14	Peroxisomal membrane protein PEX14 [OS=Homo sapiens]	1.52167e+06		1.37092e+06	102629	544556
P27695	APEX1	DNA-(apurinic or apyrimidinic site) endonuclease [OS=Homo sapiens]	2.53125e+06		1.69475e+06
P28074	PSMB5	Proteasome subunit beta type-5 [OS=Homo sapiens]	2.02596e+06		1.72274e+06
Q9NY33	DPP3	Dipeptidyl peptidase 3 [OS=Homo sapiens]	1.23547e+06		1.88859e+06
P62328	TMSB4X	Thymosin beta-4 [OS=Homo sapiens]			5.3642e+07		1.47775e+06	1.07964e+06
P54819	AK2	Adenylate kinase 2, mitochondrial [OS=Homo sapiens]	1.86711e+06		4.93923e+06
Q92974	ARHGEF2	Rho guanine nucleotide exchange factor 2 [OS=Homo sapiens]	783148		769315		209326
P35237	SERPINB6	Serpin B6 [OS=Homo sapiens]	1.22013e+06		915192
P15170	GSPT1	Eukaryotic peptide chain release factor GTP-binding subunit ERF3A [OS=Homo sapiens]	1.1305e+06		6.13536e+06		754057
P09543	CNP	2',3'-cyclic-nucleotide 3'-phosphodiesterase [OS=Homo sapiens]	216932		149889		251100
Q07866	KLC1	Kinesin light chain 1 [OS=Homo sapiens]	790217		2.77833e+06	40409.4	93202.4
Q6PKG0	LARP1	La-related protein 1 [OS=Homo sapiens]	1.72791e+06		886227		632405
P48449	LSS	Lanosterol synthase [OS=Homo sapiens]	1.84203e+06		1.31476e+06
Q96B97	SH3KBP1	SH3 domain-containing kinase-binding protein 1 [OS=Homo sapiens]	1.09955e+06		2.87469e+06		307988
Q9NZT1	CALML5	Calmodulin-like protein 5 [OS=Homo sapiens]	723312	441924	73895.7		693483	3.08252e+06
P13693	TPT1	Translationally-controlled tumor protein [OS=Homo sapiens]	6.90803e+06		6.62016e+06
Q9UG63	ABCF2	ATP-binding cassette sub-family F member 2 [OS=Homo sapiens]	955869		444703		440825
P09429	HMGB1	High mobility group protein B1 [OS=Homo sapiens]	8.28152e+06		8.58668e+06		406750	588872
P23634	ATP2B4	Plasma membrane calcium-transporting ATPase 4 [OS=Homo sapiens]	792327		937211
P31930	UQCRC1	Cytochrome b-c1 complex subunit 1, mitochondrial [OS=Homo sapiens]	3.42657e+06	389756	641658		221333	380824
O95373	IPO7	Importin-7 [OS=Homo sapiens]	1.35546e+06		1.17374e+06		133947	244606
P37840	SNCA	Alpha-synuclein [OS=Homo sapiens]	1.06684e+06		5.27046e+06		491516
O60502	OGA	Protein O-GlcNAcase [OS=Homo sapiens]	619004		1.49742e+06	49591.2	87237.7
Q13418	ILK	Integrin-linked protein kinase [OS=Homo sapiens]	425312		322590
P00505	GOT2	Aspartate aminotransferase, mitochondrial [OS=Homo sapiens]	989745		2.44852e+06	82836.1	66630.1
Q9UNZ2	NSFL1C	NSFL1 cofactor p47 [OS=Homo sapiens]	1.00701e+06		1.90999e+06			59043
Q6ZRV2	FAM83H	Protein FAM83H [OS=Homo sapiens]	270335				94448.4
P32926	DSG3	Desmoglein-3 [OS=Homo sapiens]	4.74669e+06	497853	385656
A0A0B4J2D5	GATD3B	Putative glutamine amidotransferase-like class 1 domain-containing protein 3B, mitochondrial [OS=Homo sapiens]		133950	519462
P46977	STT3A	Dolichyl-diphosphooligosaccharide--protein glycosyltransferase subunit STT3A [OS=Homo sapiens]	5.07173e+06	73978.5	284118		257378	78462.7
Q9H444	CHMP4B	Charged multivesicular body protein 4b [OS=Homo sapiens]	1.28516e+07		252582		415622
P15531	NME1	Nucleoside diphosphate kinase A [OS=Homo sapiens]	6.15859e+06		9.71045e+06
O43684	BUB3	Mitotic checkpoint protein BUB3 [OS=Homo sapiens]	695996		723552		62796.1
Q01105	SET	Protein SET [OS=Homo sapiens]	9.35339e+06		8.84176e+06		278739	169705
Q96G03	PGM2	Phosphopentomutase [OS=Homo sapiens]	1.23669e+06		1.74511e+06
P80303	NUCB2	Nucleobindin-2 [OS=Homo sapiens]	3.68262e+06		1.39629e+06
Q9UDY2	TJP2	Tight junction protein ZO-2 [OS=Homo sapiens]	532189		1.63395e+06		810730
Q9UBC2	EPS15L1	Epidermal growth factor receptor substrate 15-like 1 [OS=Homo sapiens]			2.07933e+06		102680
O94874	UFL1	E3 UFM1-protein ligase 1 [OS=Homo sapiens]	949338		413406		87328.7
P46821	MAP1B	Microtubule-associated protein 1B [OS=Homo sapiens]	600348				196406
Q92522	H1-10	Histone H1.10 [OS=Homo sapiens]	1.40432e+06	165969	968522	2.27548e+06	1.30033e+06	326862
P25787	PSMA2	Proteasome subunit alpha type-2 [OS=Homo sapiens]	3.36498e+06		3.44883e+06
P49207	RPL34	Large ribosomal subunit protein eL34 [OS=Homo sapiens]	6.18335e+06	174875	2.71888e+06	655677	1.24448e+06	957993
O75822	EIF3J	Eukaryotic translation initiation factor 3 subunit J [OS=Homo sapiens]	1.10901e+06	108078	1.52818e+06		51965.5	150126
Q9NR19	ACSS2	Acetyl-coenzyme A synthetase, cytoplasmic [OS=Homo sapiens]	921118		3.04177e+06
Q08257	CRYZ	Quinone oxidoreductase [OS=Homo sapiens]	631944		1.77641e+06
P43034	PAFAH1B1	Platelet-activating factor acetylhydrolase IB subunit beta [OS=Homo sapiens]	1.0383e+06		1.01364e+06
O43324	EEF1E1	Eukaryotic translation elongation factor 1 epsilon-1 [OS=Homo sapiens]	974062		742694		227012	49692.1
Q01970	PLCB3	1-phosphatidylinositol 4,5-bisphosphate phosphodiesterase beta-3 [OS=Homo sapiens]	654960		295822
O75351	VPS4B	Vacuolar protein sorting-associated protein 4B [OS=Homo sapiens]	2.59817e+06		1.23852e+06		127061
Q96N67	DOCK7	Dedicator of cytokinesis protein 7 [OS=Homo sapiens]	285076		1.15949e+06		43637.8
Q9GZS3	SKIC8	Superkiller complex protein 8 [OS=Homo sapiens]	762002		1.01039e+06
P54709	ATP1B3	Sodium/potassium-transporting ATPase subunit beta-3 [OS=Homo sapiens]	1.76163e+06	98883.7	674053	139553	82382.4
P55263	ADK	Adenosine kinase [OS=Homo sapiens]	2.31762e+06		2.8134e+06
Q16851	UGP2	UTP--glucose-1-phosphate uridylyltransferase [OS=Homo sapiens]	1.13941e+06		3.61748e+06
P30520	ADSS2	Adenylosuccinate synthetase isozyme 2 [OS=Homo sapiens]	2.16855e+06		1.95716e+06
P60900	PSMA6	Proteasome subunit alpha type-6 [OS=Homo sapiens]	1.41028e+06		5.34805e+06			107921
Q13596	SNX1	Sorting nexin-1 [OS=Homo sapiens]			1.59626e+06
Q96CS3	FAF2	FAS-associated factor 2 [OS=Homo sapiens]	1.61299e+06		861408		85313.9
Q13404	UBE2V1	Ubiquitin-conjugating enzyme E2 variant 1 [OS=Homo sapiens]	1.05846e+06		1.55849e+06
Q8WVX9	FAR1	Fatty acyl-CoA reductase 1 [OS=Homo sapiens]	1.41018e+06
Q13155	AIMP2	Aminoacyl tRNA synthase complex-interacting multifunctional protein 2 [OS=Homo sapiens]	877172	59243	1.55371e+06		288990	88760.6
P28070	PSMB4	Proteasome subunit beta type-4 [OS=Homo sapiens]	2.50866e+06		3.0922e+06
Q9BQL6	FERMT1	Fermitin family homolog 1 [OS=Homo sapiens]	210078		1.45367e+06
P08243	ASNS	Asparagine synthetase [glutamine-hydrolyzing] [OS=Homo sapiens]	322249		682285
Q6IBS0	TWF2	Twinfilin-2 [OS=Homo sapiens]	2.17737e+06		2.38059e+06
O14979	HNRNPDL	Heterogeneous nuclear ribonucleoprotein D-like [OS=Homo sapiens]	1.61826e+06	270465	651294			315158
P00491	PNP	Purine nucleoside phosphorylase [OS=Homo sapiens]	1.89117e+06		1.84371e+07
P61019	RAB2A	Ras-related protein Rab-2A [OS=Homo sapiens]	2.61292e+06		2.1711e+06	101155
P49590	HARS2	Histidine--tRNA ligase, mitochondrial [OS=Homo sapiens]
Q9P289	STK26	Serine/threonine-protein kinase 26 [OS=Homo sapiens]	270289		407684
Q09028	RBBP4	Histone-binding protein RBBP4 [OS=Homo sapiens]	219740		2.55295e+06		746911
Q9Y3B4	SF3B6	Splicing factor 3B subunit 6 [OS=Homo sapiens]			1.48964e+06	107130	794666	190520
P61088	UBE2N	Ubiquitin-conjugating enzyme E2 N [OS=Homo sapiens]	5.25092e+06		8.38354e+06
Q9Y5Z4	HEBP2	Heme-binding protein 2 [OS=Homo sapiens]	810135		2.78803e+06
Q92597	NDRG1	Protein NDRG1 [OS=Homo sapiens]	1.50344e+06		7.86282e+06		147376
Q9Y376	CAB39	Calcium-binding protein 39 [OS=Homo sapiens]	972750		2.44762e+06
Q3KQU3	MAP7D1	MAP7 domain-containing protein 1 [OS=Homo sapiens]	326605		358368		113455
Q9H3S7	PTPN23	Tyrosine-protein phosphatase non-receptor type 23 [OS=Homo sapiens]	368809		339558
Q15293	RCN1	Reticulocalbin-1 [OS=Homo sapiens]	3.01114e+06		1.08413e+06	56064.8	107374
P61289	PSME3	Proteasome activator complex subunit 3 [OS=Homo sapiens]	856305		1.63588e+06		118957
O95372	LYPLA2	Acyl-protein thioesterase 2 [OS=Homo sapiens]	766327	123700	5.2156e+06	641146	1.34057e+06	551493
Q13148	TARDBP	TAR DNA-binding protein 43 [OS=Homo sapiens]	1.06434e+06		1.95565e+06		458125
Q3SY69	ALDH1L2	Mitochondrial 10-formyltetrahydrofolate dehydrogenase [OS=Homo sapiens]
P11172	UMPS	Uridine 5'-monophosphate synthase [OS=Homo sapiens]	723954		1.00581e+06
Q9UJW0	DCTN4	Dynactin subunit 4 [OS=Homo sapiens]	186518		253937		149581
Q92947	GCDH	Glutaryl-CoA dehydrogenase, mitochondrial [OS=Homo sapiens]		156851	115826	107222	138222
P25786	PSMA1	Proteasome subunit alpha type-1 [OS=Homo sapiens]	4.11876e+06		4.50492e+06
P59998	ARPC4	Actin-related protein 2/3 complex subunit 4 [OS=Homo sapiens]	4.91816e+06	67510.3	4.76275e+06		409731
Q9P0L0	VAPA	Vesicle-associated membrane protein-associated protein A [OS=Homo sapiens]	5.31763e+06	456730	1.49241e+06	124448	645135	239331
P29317	EPHA2	Ephrin type-A receptor 2 [OS=Homo sapiens]	2.3607e+06		388331
Q66PJ3	ARL6IP4	ADP-ribosylation factor-like protein 6-interacting protein 4 [OS=Homo sapiens]	187287		315541		843058	145153
Q9NTJ3	SMC4	Structural maintenance of chromosomes protein 4 [OS=Homo sapiens]	326061		551285
P28066	PSMA5	Proteasome subunit alpha type-5 [OS=Homo sapiens]	2.37552e+06		2.02068e+06
P51812	RPS6KA3	Ribosomal protein S6 kinase alpha-3 [OS=Homo sapiens]			137872
O43252	PAPSS1	Bifunctional 3'-phosphoadenosine 5'-phosphosulfate synthase 1 [OS=Homo sapiens]	373130		738707
O00515	LAD1	Ladinin-1 [OS=Homo sapiens]	1.69631e+06		3.66666e+06		254016
Q96RP9	GFM1	Elongation factor G, mitochondrial [OS=Homo sapiens]	759670	98007.1	253760
P62873	GNB1	Guanine nucleotide-binding protein G(I)/G(S)/G(T) subunit beta-1 [OS=Homo sapiens]	1.47548e+06		799232
P13807	GYS1	Glycogen [starch] synthase, muscle [OS=Homo sapiens]	794000		120971			46761
P60953	CDC42	Cell division control protein 42 homolog [OS=Homo sapiens]	2.86133e+06		3.8199e+06		89384.9
Q9NQX4	MYO5C	Unconventional myosin-Vc [OS=Homo sapiens]	757153
Q99873	PRMT1	Protein arginine N-methyltransferase 1 [OS=Homo sapiens]	1.44495e+06		1.46562e+06	60190		86949.6
P19623	SRM	Spermidine synthase [OS=Homo sapiens]	1.91385e+06		3.46509e+06
Q13724	MOGS	Mannosyl-oligosaccharide glucosidase [OS=Homo sapiens]	431694		455657
P37108	SRP14	Signal recognition particle 14 kDa protein [OS=Homo sapiens]	1.35265e+06		1.50349e+06		1.00131e+06
P62854	RPS26	Small ribosomal subunit protein eS26 [OS=Homo sapiens]	6.33812e+06	832401	2778953		5.73592e+06
Q15435	PPP1R7	Protein phosphatase 1 regulatory subunit 7 [OS=Homo sapiens]	770999		1.54882e+06
P27105	STOM	Stomatin [OS=Homo sapiens]	544956	62987.7	439705		128459	108709
Q9BS26	ERP44	Endoplasmic reticulum resident protein 44 [OS=Homo sapiens]	3.25941e+06		1.38566e+06
P81605	DCD	Dermcidin [OS=Homo sapiens]	3.22754e+06	1.74974e+06	1.44815e+06		998459	1.19936e+07
P01111	NRAS	GTPase NRas [OS=Homo sapiens]	406672		470365	75804.3	201490
O75436	VPS26A	Vacuolar protein sorting-associated protein 26A [OS=Homo sapiens]	823345		1.30814e+06
O15143	ARPC1B	Actin-related protein 2/3 complex subunit 1B [OS=Homo sapiens]	1.61103e+06		4.78471e+06		100944
P34896	SHMT1	Serine hydroxymethyltransferase, cytosolic [OS=Homo sapiens]	177633		315909
P20839	IMPDH1	Inosine-5'-monophosphate dehydrogenase 1 [OS=Homo sapiens]	986662		589683
Q13435	SF3B2	Splicing factor 3B subunit 2 [OS=Homo sapiens]	1.16905e+06		1.10901e+06		713012	151766
P30519	HMOX2	Heme oxygenase 2 [OS=Homo sapiens]	1.22503e+06	90913	2.70091e+06
P54727	RAD23B	UV excision repair protein RAD23 homolog B [OS=Homo sapiens]	4.71664e+06		3.98905e+06
P11387	TOP1	DNA topoisomerase 1 [OS=Homo sapiens]	1.25997e+06		317196		450928
P13929	ENO3	Beta-enolase [OS=Homo sapiens]	3.60273e+06
Q12792	TWF1	Twinfilin-1 [OS=Homo sapiens]	989603		1.96089e+06			76484.6
Q6PGP7	SKIC3	Superkiller complex protein 3 [OS=Homo sapiens]	669891		96948.6		58701.1
P26196	DDX6	Probable ATP-dependent RNA helicase DDX6 [OS=Homo sapiens]	1.72769e+06		1.06505e+06
Q92734	TFG	Protein TFG [OS=Homo sapiens]	1.86213e+06	49011.4	950950	164692	2.15721e+06
O95747	OXSR1	Serine/threonine-protein kinase OSR1 [OS=Homo sapiens]	1.02891e+06		1.5923e+06
P0C0S5	H2AZ1	Histone H2A.Z [OS=Homo sapiens]	946152			186001	467477
O15145	ARPC3	Actin-related protein 2/3 complex subunit 3 [OS=Homo sapiens]	2.87259e+06		2.46541e+06	37782.6		35781.5
Q01581	HMGCS1	Hydroxymethylglutaryl-CoA synthase, cytoplasmic [OS=Homo sapiens]	2.61062e+06		1.1447e+06
Q7L2H7	EIF3M	Eukaryotic translation initiation factor 3 subunit M [OS=Homo sapiens]	804672		2.81878e+06
P36405	ARL3	ADP-ribosylation factor-like protein 3 [OS=Homo sapiens]	2.26802e+06		2.21299e+06			69106.8
Q86YS6	RAB43	Ras-related protein Rab-43 [OS=Homo sapiens]
P20618	PSMB1	Proteasome subunit beta type-1 [OS=Homo sapiens]	4.25321e+06		1.5057e+06			77692.8
Q6NXG1	ESRP1	Epithelial splicing regulatory protein 1 [OS=Homo sapiens]	107307		803092
Q9BTV4	TMEM43	Transmembrane protein 43 [OS=Homo sapiens]	2.26727e+06	196135	1.40805e+06			73811
P51665	PSMD7	26S proteasome non-ATPase regulatory subunit 7 [OS=Homo sapiens]	2.16808e+06		2.46857e+06		99059.3	151523
O15371	EIF3D	Eukaryotic translation initiation factor 3 subunit D [OS=Homo sapiens]	1.12465e+06		1.23989e+06		314812
P10768	ESD	S-formylglutathione hydrolase [OS=Homo sapiens]	853275		2.61776e+06
O00505	KPNA3	Importin subunit alpha-4 [OS=Homo sapiens]	208987		1.54007e+06		449495	108410
Q96M27	PRRC1	Protein PRRC1 [OS=Homo sapiens]	213642		2.4425e+06		154195
O75323	NIPSNAP2	Protein NipSnap homolog 2 [OS=Homo sapiens]	1.50044e+06		418181		652099
A5YKK6	CNOT1	CCR4-NOT transcription complex subunit 1 [OS=Homo sapiens]	172616		1.87552e+06
Q8IZW8	TNS4	Tensin-4 [OS=Homo sapiens]
Q93009	USP7	Ubiquitin carboxyl-terminal hydrolase 7 [OS=Homo sapiens]	108872		1.40537e+06		151522	84746.7
P84098	RPL19	Large ribosomal subunit protein eL19 [OS=Homo sapiens]	8.12381e+06		5.24104e+06	8.27412e+06		3.06077e+06
Q15691	MAPRE1	Microtubule-associated protein RP/EB family member 1 [OS=Homo sapiens]	4.1903e+06		3.9795e+06		130811
O60762	DPM1	Dolichol-phosphate mannosyltransferase subunit 1 [OS=Homo sapiens]	915178		414954		628744
Q9BRA2	TXNDC17	Thioredoxin domain-containing protein 17 [OS=Homo sapiens]	7.23453e+06		8.11749e+06
Q9BTW9	TBCD	Tubulin-specific chaperone D [OS=Homo sapiens]	463376		352675
A0MZ66	SHTN1	Shootin-1 [OS=Homo sapiens]	221710		2.28299e+06	176162	91954.4	86508.1
Q9UN37	VPS4A	Vacuolar protein sorting-associated protein 4A [OS=Homo sapiens]	324150
P60903	S100A10	Protein S100-A10 [OS=Homo sapiens]	3.25179e+07	854377	57070688	960079	1.24364e+06	1.36507e+06
Q9HDC9	APMAP	Adipocyte plasma membrane-associated protein [OS=Homo sapiens]	890548		1.60774e+06			121201
Q9Y277	VDAC3	Voltage-dependent anion-selective channel protein 3 [OS=Homo sapiens]	2.82312e+06	196132
Q9UL46	PSME2	Proteasome activator complex subunit 2 [OS=Homo sapiens]	2.94907e+06		4.87267e+06
P12532	CKMT1A; CKMT1B	Creatine kinase U-type, mitochondrial [OS=Homo sapiens]	1.15646e+06		3.81133e+06	113921	182173
O43143	DHX15	ATP-dependent RNA helicase DHX15 [OS=Homo sapiens]	965167		1.1381e+06	42003	74292.4	67864.8
O95163	ELP1	Elongator complex protein 1 [OS=Homo sapiens]
P56537	EIF6	Eukaryotic translation initiation factor 6 [OS=Homo sapiens]	1.42834e+06		3.29236e+06		161122	389053
Q9NZN4	EHD2	EH domain-containing protein 2 [OS=Homo sapiens]	807269		247554
P52788	SMS	Spermine synthase [OS=Homo sapiens]	258340		1.32293e+06
P37268	FDFT1	Squalene synthase [OS=Homo sapiens]	880181		137781
Q92905	COPS5	COP9 signalosome complex subunit 5 [OS=Homo sapiens]	932650		2.70189e+06
Q9H299	SH3BGRL3	SH3 domain-binding glutamic acid-rich-like protein 3 [OS=Homo sapiens]	5.23324e+06		7584983			491880
Q9NUU7	DDX19A	ATP-dependent RNA helicase DDX19A [OS=Homo sapiens]	801042		927667		41589.8
P13473	LAMP2	Lysosome-associated membrane glycoprotein 2 [OS=Homo sapiens]	5.32773e+06		2.99796e+06			126203
P20020	ATP2B1	Plasma membrane calcium-transporting ATPase 1 [OS=Homo sapiens]	72290.7
Q8NE71	ABCF1	ATP-binding cassette sub-family F member 1 [OS=Homo sapiens]			535714		952526
P43487	RANBP1	Ran-specific GTPase-activating protein [OS=Homo sapiens]	5.45811e+06		7.98762e+06			663800
O75477	ERLIN1	Erlin-1 [OS=Homo sapiens]	947851
Q14435	GALNT3	Polypeptide N-acetylgalactosaminyltransferase 3 [OS=Homo sapiens]	607321	90659.7	176469	59674.6	113529
P39687	ANP32A	Acidic leucine-rich nuclear phosphoprotein 32 family member A [OS=Homo sapiens]	2.7048e+06		8.26853e+06			148607
P62714	PPP2CB	Serine/threonine-protein phosphatase 2A catalytic subunit beta isoform [OS=Homo sapiens]	389262		1.32269e+06		302483	233290
P67775	PPP2CA	Serine/threonine-protein phosphatase 2A catalytic subunit alpha isoform [OS=Homo sapiens]			1.1368e+06	121012
P36957	DLST	Dihydrolipoyllysine-residue succinyltransferase component of 2-oxoglutarate dehydrogenase complex, mitochondrial [OS=Homo sapiens]	1.0655e+06		932548	172147		357928
P42766	RPL35	Large ribosomal subunit protein uL29 [OS=Homo sapiens]	1.69607e+07	2.41535e+07	10834076		4.56146e+06
Q9NP72	RAB18	Ras-related protein Rab-18 [OS=Homo sapiens]	686449		386099
P55036	PSMD4	26S proteasome non-ATPase regulatory subunit 4 [OS=Homo sapiens]	1.92728e+06		1.91298e+06
P43246	MSH2	DNA mismatch repair protein Msh2 [OS=Homo sapiens]	75841.1
P41567	EIF1	Eukaryotic translation initiation factor 1 [OS=Homo sapiens]	1.46583e+06		1.55507e+06
P05386	RPLP1	Large ribosomal subunit protein P1 [OS=Homo sapiens]	7.89259e+06		7.10733e+06		4.05706e+06	2.24689e+06
Q9Y5K5	UCHL5	Ubiquitin carboxyl-terminal hydrolase isozyme L5 [OS=Homo sapiens]	959186		1078001
P23919	DTYMK	Thymidylate kinase [OS=Homo sapiens]	1.1253e+06		585794
P23258	TUBG1	Tubulin gamma-1 chain [OS=Homo sapiens]	415355		659610		424000
P30048	PRDX3	Thioredoxin-dependent peroxide reductase, mitochondrial [OS=Homo sapiens]	3.13998e+06	60892.5	4.96012e+06		63066.5
Q9ULV0	MYO5B	Unconventional myosin-Vb [OS=Homo sapiens]					307746
P46779	RPL28	Large ribosomal subunit protein eL28 [OS=Homo sapiens]	7.67416e+06		2.94025e+06		2.82856e+06	4.1648e+06
P00492	HPRT1	Hypoxanthine-guanine phosphoribosyltransferase [OS=Homo sapiens]	932686		1.88981e+06
O76003	GLRX3	Glutaredoxin-3 [OS=Homo sapiens]	804059		2.14873e+06			63035.5
Q92572	AP3S1	AP-3 complex subunit sigma-1 [OS=Homo sapiens]	406425		1.9419e+06		967622
P43307	SSR1	Translocon-associated protein subunit alpha [OS=Homo sapiens]	5.51974e+06	507392	128736		591634	197797
P43243	MATR3	Matrin-3 [OS=Homo sapiens]	1.05182e+06		43851.9
Q13011	ECH1	Delta(3,5)-Delta(2,4)-dienoyl-CoA isomerase, mitochondrial [OS=Homo sapiens]	1.59421e+06		1.00386e+06
P49748	ACADVL	Very long-chain specific acyl-CoA dehydrogenase, mitochondrial [OS=Homo sapiens]	510114		182032
P62495	ETF1	Eukaryotic peptide chain release factor subunit 1 [OS=Homo sapiens]	1.05586e+06		1.43857e+06
P51153	RAB13	Ras-related protein Rab-13 [OS=Homo sapiens]	251773		154883
O14896	IRF6	Interferon regulatory factor 6 [OS=Homo sapiens]	2.99786e+06		3.45001e+06
O00151	PDLIM1	PDZ and LIM domain protein 1 [OS=Homo sapiens]	998476	94456	2.15016e+06
Q9Y2Z0	SUGT1	Protein SGT1 homolog [OS=Homo sapiens]	1.44575e+06		2.30569e+06
P35268	RPL22	Large ribosomal subunit protein eL22 [OS=Homo sapiens]	5.32717e+06	1.02123e+06	987150		1.04428e+07	343840
P68431	H3C1; H3C10; H3C11; H3C12; H3C2; H3C3; H3C4; H3C6; H3C7; H3C8	Histone H3.1 [OS=Homo sapiens]	9.38703e+06		2.3478e+06		1.52744e+06	3.42721e+06
P46459	NSF	Vesicle-fusing ATPase [OS=Homo sapiens]	232690		238904
P30626	SRI	Sorcin [OS=Homo sapiens]	2.34976e+06		3.68515e+06
Q9UQB8	BAIAP2	Brain-specific angiogenesis inhibitor 1-associated protein 2 [OS=Homo sapiens]	434204		1.3644e+06
Q9UJS0	SLC25A13	Electrogenic aspartate/glutamate antiporter SLC25A13, mitochondrial [OS=Homo sapiens]	354638
Q15942	ZYX	Zyxin [OS=Homo sapiens]	1.06562e+06		3.71762e+06
P07686	HEXB	Beta-hexosaminidase subunit beta [OS=Homo sapiens]	839989		2.96581e+06
P50851	LRBA	Lipopolysaccharide-responsive and beige-like anchor protein [OS=Homo sapiens]	265397		879957
Q9BW92	TARS2	Threonine--tRNA ligase, mitochondrial [OS=Homo sapiens]
P78406	RAE1	mRNA export factor RAE1 [OS=Homo sapiens]	692012		635887		982270	113264
Q9H4A4	RNPEP	Aminopeptidase B [OS=Homo sapiens]	809010		1.72701e+06
O60884	DNAJA2	DnaJ homolog subfamily A member 2 [OS=Homo sapiens]	1.86594e+06		975387		696777	108572
Q05519	SRSF11	Serine/arginine-rich splicing factor 11 [OS=Homo sapiens]	340248		620015		886310	257533
P35613	BSG	Basigin [OS=Homo sapiens]	1.33932e+07	952964	2.34317e+06			322906
P83881	RPL36A	Large ribosomal subunit protein eL42 [OS=Homo sapiens]	1.35044e+06		1448005	126549	1.81741e+06	747487
P30419	NMT1	Glycylpeptide N-tetradecanoyltransferase 1 [OS=Homo sapiens]	858580		494539		128648
Q15008	PSMD6	26S proteasome non-ATPase regulatory subunit 6 [OS=Homo sapiens]	1.74794e+06		614124		130013	122341
Q6P597	KLC3	Kinesin light chain 3 [OS=Homo sapiens]	535814		1.75442e+06
Q6DD88	ATL3	Atlastin-3 [OS=Homo sapiens]	811819		159856
P14324	FDPS	Farnesyl pyrophosphate synthase [OS=Homo sapiens]	3.52464e+06		7.60197e+06
O15212	PFDN6	Prefoldin subunit 6 [OS=Homo sapiens]	2.23279e+06		4.15094e+06			138010
P17900	GM2A	Ganglioside GM2 activator [OS=Homo sapiens]	4.08559e+06		3.5859e+06
Q08380	LGALS3BP	Galectin-3-binding protein [OS=Homo sapiens]	491062	111980	391442
P30084	ECHS1	Enoyl-CoA hydratase, mitochondrial [OS=Homo sapiens]	700508		631049	146619
Q01085	TIAL1	Nucleolysin TIAR [OS=Homo sapiens]	764383	308480	143424		684563	148020
Q16576	RBBP7	Histone-binding protein RBBP7 [OS=Homo sapiens]			244125
P02042	HBD	Hemoglobin subunit delta [OS=Homo sapiens]
O14974	PPP1R12A	Protein phosphatase 1 regulatory subunit 12A [OS=Homo sapiens]	467735		1.40544e+06		57905.1
Q13043	STK4	Serine/threonine-protein kinase 4 [OS=Homo sapiens]			331248
Q10471	GALNT2	Polypeptide N-acetylgalactosaminyltransferase 2 [OS=Homo sapiens]	1.98072e+06		254687		162396	84104
P30043	BLVRB	Flavin reductase (NADPH) [OS=Homo sapiens]	2.02263e+06		2.85491e+06
P22061	PCMT1	Protein-L-isoaspartate(D-aspartate) O-methyltransferase [OS=Homo sapiens]	1.49708e+06		3.8365e+06
Q8IUD2	ERC1	ELKS/Rab6-interacting/CAST family member 1 [OS=Homo sapiens]	88503.9		456114
O95394	PGM3	Phosphoacetylglucosamine mutase [OS=Homo sapiens]	1.03816e+06		483909
Q9Y3U8	RPL36	Large ribosomal subunit protein eL36 [OS=Homo sapiens]	2.36121e+06		629147	588011	1.52065e+06
Q15020	SART3	Squamous cell carcinoma antigen recognized by T-cells 3 [OS=Homo sapiens]	119755		961193		491586
Q96CW1	AP2M1	AP-2 complex subunit mu [OS=Homo sapiens]	1.92554e+06		808885		376566
O95757	HSPA4L	Heat shock 70 kDa protein 4L [OS=Homo sapiens]	114573		360666
P42566	EPS15	Epidermal growth factor receptor substrate 15 [OS=Homo sapiens]	151001		1.21473e+06
O43237	DYNC1LI2	Cytoplasmic dynein 1 light intermediate chain 2 [OS=Homo sapiens]	760679		1.2708e+06		123965
Q9Y2D5		A-kinase anchor protein 2 [OS=Homo sapiens]			792426
P62330	ARF6	ADP-ribosylation factor 6 [OS=Homo sapiens]	1.66592e+06	84789.9	1.66923e+06		473487
Q9UBI6	GNG12	Guanine nucleotide-binding protein G(I)/G(S)/G(O) subunit gamma-12 [OS=Homo sapiens]	1.30385e+06		2.60773e+06		219307	997449
P31153	MAT2A	S-adenosylmethionine synthase isoform type-2 [OS=Homo sapiens]	733547		1.37579e+06
O75746	SLC25A12	Electrogenic aspartate/glutamate antiporter SLC25A12, mitochondrial [OS=Homo sapiens]	1.16544e+06		155472		100062
O43837	IDH3B	Isocitrate dehydrogenase [NAD] subunit beta, mitochondrial [OS=Homo sapiens]	76603.3	67428.5	137232
Q92599	SEPTIN8	Septin-8 [OS=Homo sapiens]
Q99584	S100A13	Protein S100-A13 [OS=Homo sapiens]	1.97788e+06		5.18678e+06		188934
P49023	PXN	Paxillin [OS=Homo sapiens]	267348		3.18609e+06		163176
Q9NQG5	RPRD1B	Regulation of nuclear pre-mRNA domain-containing protein 1B [OS=Homo sapiens]	989772		961372
Q96CT7	CCDC124	Coiled-coil domain-containing protein 124 [OS=Homo sapiens]	1.06526e+06		255648
P42167	TMPO	Lamina-associated polypeptide 2, isoforms beta/gamma [OS=Homo sapiens]			192853
Q96FW1	OTUB1	Ubiquitin thioesterase OTUB1 [OS=Homo sapiens]	2.54628e+06		1.58111e+06
P62861	FAU	Ubiquitin-like FUBI-ribosomal protein eS30 fusion protein [OS=Homo sapiens]	2.00984e+07		7831516		1.11523e+07	7.41321e+06
Q07666	KHDRBS1	KH domain-containing, RNA-binding, signal transduction-associated protein 1 [OS=Homo sapiens]	2.45524e+06		1.56424e+06		578774
Q15643	TRIP11	Thyroid receptor-interacting protein 11 [OS=Homo sapiens]			1.4044e+06		55381.8
P13073	COX4I1	Cytochrome c oxidase subunit 4 isoform 1, mitochondrial [OS=Homo sapiens]	2.31313e+06		155127	60259.7
Q9UKK9	NUDT5	ADP-sugar pyrophosphatase [OS=Homo sapiens]	1.7168e+06		5.73263e+06
P37198	NUP62	Nuclear pore glycoprotein p62 [OS=Homo sapiens]	1.30204e+06		1635087		2.06964e+06
P83731	RPL24	Large ribosomal subunit protein eL24 [OS=Homo sapiens]	5.50312e+06		1.77178e+06	423653	644404	600831
P19388	POLR2E	DNA-directed RNA polymerases I, II, and III subunit RPABC1 [OS=Homo sapiens]	321006		236046		305613
O60493	SNX3	Sorting nexin-3 [OS=Homo sapiens]	1.57111e+06		2.23912e+06
P24666	ACP1	Low molecular weight phosphotyrosine protein phosphatase [OS=Homo sapiens]	1.53509e+06	82337.9	1.35915e+06
Q8WXX5	DNAJC9	DnaJ homolog subfamily C member 9 [OS=Homo sapiens]	948589		748060		104057
Q9Y6B6	SAR1B	GTP-binding protein SAR1b [OS=Homo sapiens]	108457		185935		99249.8
Q9BVG4	PBDC1	Protein PBDC1 [OS=Homo sapiens]	757370		881138
P09661	SNRPA1	U2 small nuclear ribonucleoprotein A' [OS=Homo sapiens]	529618		1.31123e+06		159545
P22307	SCP2	Sterol carrier protein 2 [OS=Homo sapiens]	1.13179e+06		1.49273e+06
Q96P70	IPO9	Importin-9 [OS=Homo sapiens]	2.15061e+06		709887
P25398	RPS12	Small ribosomal subunit protein eS12 [OS=Homo sapiens]	2.86181e+06		2.26788e+06		445416
Q5SSJ5	HP1BP3	Heterochromatin protein 1-binding protein 3 [OS=Homo sapiens]	455250		529862	365067	151396
P57729	RAB38	Ras-related protein Rab-38 [OS=Homo sapiens]	761539		158495		109457
Q13564	NAE1	NEDD8-activating enzyme E1 regulatory subunit [OS=Homo sapiens]	574657		656158
Q14126	DSG2	Desmoglein-2 [OS=Homo sapiens]	3.15594e+06		106448
Q96J02	ITCH	E3 ubiquitin-protein ligase Itchy homolog [OS=Homo sapiens]	1.26238e+06
P50281	MMP14	Matrix metalloproteinase-14 [OS=Homo sapiens]	3.84628e+06	480984	153533
P62857	RPS28	Small ribosomal subunit protein eS28 [OS=Homo sapiens]	5.79309e+06	144721	1.64136e+06		359247	193762
Q9NQR4	NIT2	Omega-amidase NIT2 [OS=Homo sapiens]	438268		358891
P09496	CLTA	Clathrin light chain A [OS=Homo sapiens]	2.73379e+06	264119	341136
Q6NYC8	PPP1R18	Phostensin [OS=Homo sapiens]	260040		585341
P30154	PPP2R1B	Serine/threonine-protein phosphatase 2A 65 kDa regulatory subunit A beta isoform [OS=Homo sapiens]
Q99729	HNRNPAB	Heterogeneous nuclear ribonucleoprotein A/B [OS=Homo sapiens]	1.0307e+06	263609	613076		264555
Q15631	TSN	Translin [OS=Homo sapiens]	1.98765e+06		1.85109e+06			188062
Q99961	SH3GL1	Endophilin-A2 [OS=Homo sapiens]	1.01999e+06		2.74264e+06
P21283	ATP6V1C1	V-type proton ATPase subunit C 1 [OS=Homo sapiens]	830993		630684
O00116	AGPS	Alkyldihydroxyacetonephosphate synthase, peroxisomal [OS=Homo sapiens]	722543		1.05013e+06		189202
Q9BQA1	WDR77	Methylosome protein WDR77 [OS=Homo sapiens]	533804		1.28637e+06		150413
Q12888	TP53BP1	TP53-binding protein 1 [OS=Homo sapiens]			142618		5.00066e+06	230991
P14174	MIF	Macrophage migration inhibitory factor [OS=Homo sapiens]	2.97686e+06		6.40689e+06			252011
O75165	DNAJC13	DnaJ homolog subfamily C member 13 [OS=Homo sapiens]	114118		565589	82710	563911
P33240	CSTF2	Cleavage stimulation factor subunit 2 [OS=Homo sapiens]	160651		1.54887e+06	181529		124758
P52565	ARHGDIA	Rho GDP-dissociation inhibitor 1 [OS=Homo sapiens]	8.69898e+06		1.01235e+07
Q92820	GGH	Gamma-glutamyl hydrolase [OS=Homo sapiens]	584150		757283
Q13151	HNRNPA0	Heterogeneous nuclear ribonucleoprotein A0 [OS=Homo sapiens]	1.21672e+06		422904		410418
O95819	MAP4K4	Mitogen-activated protein kinase kinase kinase kinase 4 [OS=Homo sapiens]	655639		439145		223398
Q9BZZ5	API5	Apoptosis inhibitor 5 [OS=Homo sapiens]	1.39365e+06		901876
E9PRG8	C11orf98	Uncharacterized protein C11orf98 [OS=Homo sapiens]	1.09762e+06	1.99407e+06	383922		442435	1.55904e+06
Q8IUF1	ZNG1B	Zinc-regulated GTPase metalloprotein activator 1B [OS=Homo sapiens]	136528		110734		95519.4
Q99829	CPNE1	Copine-1 [OS=Homo sapiens]	1.6163e+06		1.44298e+06
Q13576	IQGAP2	Ras GTPase-activating-like protein IQGAP2 [OS=Homo sapiens]	174000		191474		181985
P28072	PSMB6	Proteasome subunit beta type-6 [OS=Homo sapiens]	2.49885e+06		1.56968e+06			164547
Q04760	GLO1	Lactoylglutathione lyase [OS=Homo sapiens]	2.84012e+06		6.28562e+06		128731
Q7Z3B4	NUP54	Nucleoporin p54 [OS=Homo sapiens]	605704		1.33463e+06
Q9UBQ5	EIF3K	Eukaryotic translation initiation factor 3 subunit K [OS=Homo sapiens]	1.37643e+06		1.53828e+06		174299
Q99471	PFDN5	Prefoldin subunit 5 [OS=Homo sapiens]	877791		2.57547e+06
P00533	EGFR	Epidermal growth factor receptor [OS=Homo sapiens]	1.01665e+06		91117.2
O60443	GSDME	Gasdermin-E [OS=Homo sapiens]	374083		1.80338e+06
P54920	NAPA	Alpha-soluble NSF attachment protein [OS=Homo sapiens]	1.61045e+06		530713
O95202	LETM1	Mitochondrial proton/calcium exchanger protein [OS=Homo sapiens]	587725		520293
O76094	SRP72	Signal recognition particle subunit SRP72 [OS=Homo sapiens]	353021		1.27404e+06		153654
O75663	TIPRL	TIP41-like protein [OS=Homo sapiens]	988574		1.42607e+06
Q92817	EVPL	Envoplakin [OS=Homo sapiens]			1.01216e+06
P49736	MCM2	DNA replication licensing factor MCM2 [OS=Homo sapiens]	351902		471555
P55769	SNU13	NHP2-like protein 1 [OS=Homo sapiens]	1.3286e+06		1.34212e+06		289362	580689
Q96HY6	DDRGK1	DDRGK domain-containing protein 1 [OS=Homo sapiens]	848736	36021.5	139415
P52306	RAP1GDS1	Rap1 GTPase-GDP dissociation stimulator 1 [OS=Homo sapiens]	799668		856346
Q9UI10	EIF2B4	Translation initiation factor eIF-2B subunit delta [OS=Homo sapiens]	611774		336262
P84095	RHOG	Rho-related GTP-binding protein RhoG [OS=Homo sapiens]	677728		496287
P15153	RAC2	Ras-related C3 botulinum toxin substrate 2 [OS=Homo sapiens]	1.31899e+06		1.13081e+06
Q99653	CHP1	Calcineurin B homologous protein 1 [OS=Homo sapiens]	1.98701e+06	85656.8			139538
P62888	RPL30	Large ribosomal subunit protein eL30 [OS=Homo sapiens]	4.08504e+06		2.38751e+06		2.08935e+06
Q969G5	CAVIN3	Caveolae-associated protein 3 [OS=Homo sapiens]	953890		234939
P30622	CLIP1	CAP-Gly domain-containing linker protein 1 [OS=Homo sapiens]	251759		680150
P04080	CSTB	Cystatin-B [OS=Homo sapiens]	3.97624e+06		5.89121e+06			314335
Q16831	UPP1	Uridine phosphorylase 1 [OS=Homo sapiens]	455733		1.52017e+06
Q8N766	EMC1	ER membrane protein complex subunit 1 [OS=Homo sapiens]	1.72355e+06		70092.4
O76031	CLPX	ATP-dependent Clp protease ATP-binding subunit clpX-like, mitochondrial [OS=Homo sapiens]	79380.1	99430.4
P02751	FN1	Fibronectin [OS=Homo sapiens]	1.43661e+06
Q9UHQ9	CYB5R1	NADH-cytochrome b5 reductase 1 [OS=Homo sapiens]	1.26443e+06	49026.8	911747	289659	82617
P61225	RAP2B	Ras-related protein Rap-2b [OS=Homo sapiens]	1.23362e+06		656876
P46087	NOP2	Probable 28S rRNA (cytosine(4447)-C(5))-methyltransferase [OS=Homo sapiens]	788760		200466		176758	52290.8
Q9NRX4	PHPT1	14 kDa phosphohistidine phosphatase [OS=Homo sapiens]	770277		930056
P20290	BTF3	Transcription factor BTF3 [OS=Homo sapiens]	900534		214762
O76054	SEC14L2	SEC14-like protein 2 [OS=Homo sapiens]	1.05446e+06		1.06905e+06
Q9H6T3	RPAP3	RNA polymerase II-associated protein 3 [OS=Homo sapiens]	90240.4		1.39429e+06		401966
Q6R327	RICTOR	Rapamycin-insensitive companion of mTOR [OS=Homo sapiens]	90677.6		75433.2
O75340	PDCD6	Programmed cell death protein 6 [OS=Homo sapiens]	2.59259e+06		1.43686e+06
O43396	TXNL1	Thioredoxin-like protein 1 [OS=Homo sapiens]	440615		904689			141817
O95571	ETHE1	Persulfide dioxygenase ETHE1, mitochondrial [OS=Homo sapiens]	1.41229e+06	61705.3	842670
Q9BWF3	RBM4	RNA-binding protein 4 [OS=Homo sapiens]	488216
O43592	XPOT	Exportin-T [OS=Homo sapiens]	565233		485224
Q9Y305	ACOT9	Acyl-coenzyme A thioesterase 9, mitochondrial [OS=Homo sapiens]	332416		280027
O00764	PDXK	Pyridoxal kinase [OS=Homo sapiens]	1.47699e+06		899040
P25685	DNAJB1	DnaJ homolog subfamily B member 1 [OS=Homo sapiens]	1.45077e+06		1.61457e+06
P25789	PSMA4	Proteasome subunit alpha type-4 [OS=Homo sapiens]	2.78929e+06	83515.6	1.27148e+06		174045	170874
Q9UBS4	DNAJB11	DnaJ homolog subfamily B member 11 [OS=Homo sapiens]	1.31709e+06		119790		253012
Q12996	CSTF3	Cleavage stimulation factor subunit 3 [OS=Homo sapiens]	235801		709167
Q14651	PLS1	Plastin-1 [OS=Homo sapiens]			62803
O75964	ATP5MG	ATP synthase subunit g, mitochondrial [OS=Homo sapiens]	1.42367e+06		1.23303e+06	325288	153646
P61201	COPS2	COP9 signalosome complex subunit 2 [OS=Homo sapiens]	833824		1.5041e+06
O95292	VAPB	Vesicle-associated membrane protein-associated protein B/C [OS=Homo sapiens]	1.25312e+06		1.23744e+06		193551
P11908	PRPS2	Ribose-phosphate pyrophosphokinase 2 [OS=Homo sapiens]	1.38382e+06		1.42113e+06
Q9Y2L1	DIS3	Exosome complex exonuclease RRP44 [OS=Homo sapiens]	102658
P36404	ARL2	ADP-ribosylation factor-like protein 2 [OS=Homo sapiens]	346935		142888
Q9UNH7	SNX6	Sorting nexin-6 [OS=Homo sapiens]			3.13714e+06			97494.4
Q86V48	LUZP1	Leucine zipper protein 1 [OS=Homo sapiens]	62773.2		1.23181e+06
P07858	CTSB	Cathepsin B [OS=Homo sapiens]	743725		837294	787747
P11279	LAMP1	Lysosome-associated membrane glycoprotein 1 [OS=Homo sapiens]	4.86193e+06		5.48089e+06
O75534	CSDE1	Cold shock domain-containing protein E1 [OS=Homo sapiens]	3.11336e+06		795544
P05109	S100A8	Protein S100-A8 [OS=Homo sapiens]	2.73281e+06		369484	195739	650618
Q14116	IL18	Interleukin-18 [OS=Homo sapiens]	1.41916e+06		778546		91649.5	143783
Q9BYX2	TBC1D2	TBC1 domain family member 2A [OS=Homo sapiens]	178920		1.45696e+06		81160.3
Q9Y315	DERA	Deoxyribose-phosphate aldolase [OS=Homo sapiens]	551878		274233		143784
Q9UHV9	PFDN2	Prefoldin subunit 2 [OS=Homo sapiens]	1.91693e+06		2605747		129403
Q02413	DSG1	Desmoglein-1 [OS=Homo sapiens]						338202
P26232	CTNNA2	Catenin alpha-2 [OS=Homo sapiens]
Q9NQW7	XPNPEP1	Xaa-Pro aminopeptidase 1 [OS=Homo sapiens]	753417		693746
Q9UQ35	SRRM2	Serine/arginine repetitive matrix protein 2 [OS=Homo sapiens]	379848		638251
Q9Y2W1	THRAP3	Thyroid hormone receptor-associated protein 3 [OS=Homo sapiens]	228234	104244	900879		221195
Q93008	USP9X	Probable ubiquitin carboxyl-terminal hydrolase FAF-X [OS=Homo sapiens]	252908		407790
Q13835	PKP1	Plakophilin-1 [OS=Homo sapiens]	99887.2		77050.6	51799.7
P53007	SLC25A1	Tricarboxylate transport protein, mitochondrial [OS=Homo sapiens]	3.61033e+06		314440		1.08499e+06	368616
Q13188	STK3	Serine/threonine-protein kinase 3 [OS=Homo sapiens]	129163		492925		209754
P35637	FUS	RNA-binding protein FUS [OS=Homo sapiens]	2.33742e+06		1.29343e+06		692975	151919
P49756	RBM25	RNA-binding protein 25 [OS=Homo sapiens]	200887		154744		224372
Q9H9A6	LRRC40	Leucine-rich repeat-containing protein 40 [OS=Homo sapiens]	97213.9		348057
P61353	RPL27	Large ribosomal subunit protein eL27 [OS=Homo sapiens]	4.40154e+06	851358	305064	2.89222e+06	1.85129e+06	1.22855e+06
O94973	AP2A2	AP-2 complex subunit alpha-2 [OS=Homo sapiens]			158540
O15372	EIF3H	Eukaryotic translation initiation factor 3 subunit H [OS=Homo sapiens]	831931		2.28663e+06		168709
Q13501	SQSTM1	Sequestosome-1 [OS=Homo sapiens]	552170	132796	431457		288958
P36871	PGM1	Phosphoglucomutase-1 [OS=Homo sapiens]	1.29801e+06		444845
Q9NUQ9	CYRIB	CYFIP-related Rac1 interactor B [OS=Homo sapiens]	477844		935571
P46531	NOTCH1	Neurogenic locus notch homolog protein 1 [OS=Homo sapiens]	1.92187e+06	209747	88630.8
P29144	TPP2	Tripeptidyl-peptidase 2 [OS=Homo sapiens]	108378		471044
Q92804	TAF15	TATA-binding protein-associated factor 2N [OS=Homo sapiens]		365019
O43395	PRPF3	U4/U6 small nuclear ribonucleoprotein Prp3 [OS=Homo sapiens]	63294.4		827999		943529	216055
P55265	ADAR	Double-stranded RNA-specific adenosine deaminase [OS=Homo sapiens]	681698		254242
P30740	SERPINB1	Leukocyte elastase inhibitor [OS=Homo sapiens]	578880		604022
P30038	ALDH4A1	Delta-1-pyrroline-5-carboxylate dehydrogenase, mitochondrial [OS=Homo sapiens]			500134	27444.5
P48506	GCLC	Glutamate--cysteine ligase catalytic subunit [OS=Homo sapiens]	838084		590970
Q9BQG0	MYBBP1A	Myb-binding protein 1A [OS=Homo sapiens]	1.20796e+06		108861
O75368	SH3BGRL	Adapter SH3BGRL [OS=Homo sapiens]	826055		1.11272e+06
P63000	RAC1	Ras-related C3 botulinum toxin substrate 1 [OS=Homo sapiens]	3.50637e+06		3.37816e+06		327758	285128
Q04941	PLP2	Proteolipid protein 2 [OS=Homo sapiens]	6.12667e+06	1.25043e+06	2524714	926554	1.26445e+06	803001
Q13464	ROCK1	Rho-associated protein kinase 1 [OS=Homo sapiens]	194159		224164		104798
P30876	POLR2B	DNA-directed RNA polymerase II subunit RPB2 [OS=Homo sapiens]	117646
Q14019	COTL1	Coactosin-like protein [OS=Homo sapiens]	6.19909e+06		6.89289e+06			151902
P35659	DEK	Protein DEK [OS=Homo sapiens]	467338		151196		834008
P62942	FKBP1A	Peptidyl-prolyl cis-trans isomerase FKBP1A [OS=Homo sapiens]	4.27888e+06		7.21494e+06			251227
O75915	ARL6IP5	PRA1 family protein 3 [OS=Homo sapiens]	1.46441e+06	124610	280765	88173.6	259396
O94804	STK10	Serine/threonine-protein kinase 10 [OS=Homo sapiens]	337231				131793
Q8N4C8	MINK1	Misshapen-like kinase 1 [OS=Homo sapiens]			50708.1
O75223	GGCT	Gamma-glutamylcyclotransferase [OS=Homo sapiens]	964607		2.03573e+06
Q05209	PTPN12	Tyrosine-protein phosphatase non-receptor type 12 [OS=Homo sapiens]	128506		1.06177e+06
Q99816	TSG101	Tumor susceptibility gene 101 protein [OS=Homo sapiens]	619853		1.05434e+06
P29728	OAS2	2'-5'-oligoadenylate synthase 2 [OS=Homo sapiens]	405702		317415
P04632	CAPNS1	Calpain small subunit 1 [OS=Homo sapiens]	1.68583e+06		1.40288e+07		1.86358e+06
Q9ULZ3	PYCARD	Apoptosis-associated speck-like protein containing a CARD [OS=Homo sapiens]	231505		457115
Q14C86	GAPVD1	GTPase-activating protein and VPS9 domain-containing protein 1 [OS=Homo sapiens]	185247		662140
P18754	RCC1	Regulator of chromosome condensation [OS=Homo sapiens]	858514		655141		161335
Q13126	MTAP	S-methyl-5'-thioadenosine phosphorylase [OS=Homo sapiens]	748901		1.57566e+06
P16298	PPP3CB	Serine/threonine-protein phosphatase 2B catalytic subunit beta isoform [OS=Homo sapiens]	542090		874177			59431.4
P30085	CMPK1	UMP-CMP kinase [OS=Homo sapiens]	1.32863e+06		1.88488e+06
Q9BZE4	GTPBP4	GTP-binding protein 4 [OS=Homo sapiens]	404710		199727	95971.4	296249
Q04837	SSBP1	Single-stranded DNA-binding protein, mitochondrial [OS=Homo sapiens]	1.285e+06		3.09867e+06			107109
P29353	SHC1	SHC-transforming protein 1 [OS=Homo sapiens]	272659		235797
Q9NR45	NANS	Sialic acid synthase [OS=Homo sapiens]	966374		2.126e+06
P49720	PSMB3	Proteasome subunit beta type-3 [OS=Homo sapiens]	1.4347e+06		1.1172e+06
P53367	ARFIP1	Arfaptin-1 [OS=Homo sapiens]	580309		1.11811e+06
P55145	MANF	Mesencephalic astrocyte-derived neurotrophic factor [OS=Homo sapiens]	3.25329e+06		2.77152e+06
P28288	ABCD3	ATP-binding cassette sub-family D member 3 [OS=Homo sapiens]	1.16682e+06		90939.5
Q9UBV8	PEF1	Peflin [OS=Homo sapiens]	837783	447170	743036		125785
Q9BPX5	ARPC5L	Actin-related protein 2/3 complex subunit 5-like protein [OS=Homo sapiens]	821377		207505
Q13740	ALCAM	CD166 antigen [OS=Homo sapiens]	1.63273e+06		180173
Q9NPD3	EXOSC4	Exosome complex component RRP41 [OS=Homo sapiens]	45608.9		1.02462e+06	65248.2	454222
P11169	SLC2A3	Solute carrier family 2, facilitated glucose transporter member 3 [OS=Homo sapiens]	1.30643e+06		1.4292e+06		55439.1
P62316	SNRPD2	Small nuclear ribonucleoprotein Sm D2 [OS=Homo sapiens]	1.8362e+06		937811	733090
P11766	ADH5	Alcohol dehydrogenase class-3 [OS=Homo sapiens]	3.19641e+06		4.65291e+06
Q92547	TOPBP1	DNA topoisomerase 2-binding protein 1 [OS=Homo sapiens]					1.99201e+06	506878
Q9UBQ7	GRHPR	Glyoxylate reductase/hydroxypyruvate reductase [OS=Homo sapiens]	387315		1.59701e+06
P52888	THOP1	Thimet oligopeptidase [OS=Homo sapiens]	286913		573479
P46734	MAP2K3	Dual specificity mitogen-activated protein kinase kinase 3 [OS=Homo sapiens]			182498		399543
O60925	PFDN1	Prefoldin subunit 1 [OS=Homo sapiens]	1.18784e+06		1.28798e+06		84751.3
P21926	CD9	CD9 antigen [OS=Homo sapiens]	3.48309e+06	336360	4.76739e+06	235138	336652
P11441	UBL4A	Ubiquitin-like protein 4A [OS=Homo sapiens]			864877
P28482	MAPK1	Mitogen-activated protein kinase 1 [OS=Homo sapiens]	1.26221e+06		2.26944e+06
Q9H2M9	RAB3GAP2	Rab3 GTPase-activating protein non-catalytic subunit [OS=Homo sapiens]	217150		423068
Q92896	GLG1	Golgi apparatus protein 1 [OS=Homo sapiens]	1.24093e+06		334320
P54725	RAD23A	UV excision repair protein RAD23 homolog A [OS=Homo sapiens]	1.17072e+06		85231.5
O94925	GLS	Glutaminase kidney isoform, mitochondrial [OS=Homo sapiens]	757380	118299	1.18591e+06	46247.3
Q9HB71	CACYBP	Calcyclin-binding protein [OS=Homo sapiens]	960712		1.38907e+06		375945
Q9H910	JPT2	Jupiter microtubule associated homolog 2 [OS=Homo sapiens]	1.14195e+06		2.96645e+06		124066
Q99447	PCYT2	Ethanolamine-phosphate cytidylyltransferase [OS=Homo sapiens]	303508		340021
P14866	HNRNPL	Heterogeneous nuclear ribonucleoprotein L [OS=Homo sapiens]	694263	81732.9	294323	70880.9	123684	112720
P13861	PRKAR2A	cAMP-dependent protein kinase type II-alpha regulatory subunit [OS=Homo sapiens]	283102		943792
P46777	RPL5	Large ribosomal subunit protein uL18 [OS=Homo sapiens]	7.40275e+06		3.31538e+06		121074
P50570	DNM2	Dynamin-2 [OS=Homo sapiens]	515584		278552
Q15427	SF3B4	Splicing factor 3B subunit 4 [OS=Homo sapiens]	126838		111008	39389	265866	401749
Q969V3	NCLN	BOS complex subunit NCLN [OS=Homo sapiens]	1.0619e+06				49991.4
O14602	EIF1AY	Eukaryotic translation initiation factor 1A, Y-chromosomal [OS=Homo sapiens]	586817		1894971
Q6P2E9	EDC4	Enhancer of mRNA-decapping protein 4 [OS=Homo sapiens]	421381		340051		358456
Q9NTZ6	RBM12	RNA-binding protein 12 [OS=Homo sapiens]	302293		391243
Q8NDI1	EHBP1	EH domain-binding protein 1 [OS=Homo sapiens]			384135		52077.9
Q8TB37	NUBPL	Iron-sulfur protein NUBPL [OS=Homo sapiens]	227165		250430
P02794	FTH1	Ferritin heavy chain [OS=Homo sapiens]	1.66548e+06		2.51454e+06	112868		407336
Q9BZK7	TBL1XR1	F-box-like/WD repeat-containing protein TBL1XR1 [OS=Homo sapiens]			560926		121393
Q9H845	ACAD9	Complex I assembly factor ACAD9, mitochondrial [OS=Homo sapiens]	281553		177850			99618.9
P22570	FDXR	NADPH:adrenodoxin oxidoreductase, mitochondrial [OS=Homo sapiens]	224189		125193	254025
P10321	HLA-C	HLA class I histocompatibility antigen, C alpha chain [OS=Homo sapiens]	729458
Q9BRX2	PELO	Protein pelota homolog [OS=Homo sapiens]			103267
P61956	SUMO2	Small ubiquitin-related modifier 2 [OS=Homo sapiens]	9.1218e+06		4.56569e+06
Q13442	PDAP1	28 kDa heat- and acid-stable phosphoprotein [OS=Homo sapiens]	932613		1.89814e+06
P07203	GPX1	Glutathione peroxidase 1 [OS=Homo sapiens]	727960	115390	1.3672e+06
P50552	VASP	Vasodilator-stimulated phosphoprotein [OS=Homo sapiens]	796266		3.28576e+06
Q9BXP5	SRRT	Serrate RNA effector molecule homolog [OS=Homo sapiens]	659558	41542.2	112646
O43681	GET3	ATPase GET3 [OS=Homo sapiens]	1.47781e+06		1.53789e+06
Q96JB5	CDK5RAP3	CDK5 regulatory subunit-associated protein 3 [OS=Homo sapiens]	820501		508531		35822.5
P13995	MTHFD2	Bifunctional methylenetetrahydrofolate dehydrogenase/cyclohydrolase, mitochondrial [OS=Homo sapiens]	147795					219055
P27635	RPL10	Large ribosomal subunit protein uL16 [OS=Homo sapiens]	3.17651e+06		1.68314e+06	47672.2	1.37973e+06
O95777	LSM8	U6 snRNA-associated Sm-like protein LSm8 [OS=Homo sapiens]	657237		1.38161e+06		171341
O75400	PRPF40A	Pre-mRNA-processing factor 40 homolog A [OS=Homo sapiens]	110783		646854	66474.2	406044	278904
Q8IY21	DDX60	Probable ATP-dependent RNA helicase DDX60 [OS=Homo sapiens]	72963		205633
Q7Z6Z7	HUWE1	E3 ubiquitin-protein ligase HUWE1 [OS=Homo sapiens]	797301		174684
P40616	ARL1	ADP-ribosylation factor-like protein 1 [OS=Homo sapiens]	1.15449e+06		568491
P52434	POLR2H	DNA-directed RNA polymerases I, II, and III subunit RPABC3 [OS=Homo sapiens]	271162		153265		56196.6	47683.3
P07602	PSAP	Prosaposin [OS=Homo sapiens]	4.64123e+06		777405
Q9BSD7	NTPCR	Cancer-related nucleoside-triphosphatase [OS=Homo sapiens]	397668	175029	433282
A0FGR8	ESYT2	Extended synaptotagmin-2 [OS=Homo sapiens]	656363		435831
Q5BKY9	FAM133B	Protein FAM133B [OS=Homo sapiens]	96382.7				616090
Q16891	IMMT	MICOS complex subunit MIC60 [OS=Homo sapiens]	1.02726e+06
Q9ULK4	MED23	Mediator of RNA polymerase II transcription subunit 23 [OS=Homo sapiens]			508874		177706	121183
P58546	MTPN	Myotrophin [OS=Homo sapiens]	2.56599e+06		3241153		54909
O43815	STRN	Striatin [OS=Homo sapiens]	69476.3		1.04917e+06		90542.7
Q16836	HADH	Hydroxyacyl-coenzyme A dehydrogenase, mitochondrial [OS=Homo sapiens]	341186		856789
Q15642	TRIP10	Cdc42-interacting protein 4 [OS=Homo sapiens]	768704		1.12098e+06
Q16718	NDUFA5	NADH dehydrogenase [ubiquinone] 1 alpha subcomplex subunit 5 [OS=Homo sapiens]	792420		170455			163382
Q9HAU0	PLEKHA5	Pleckstrin homology domain-containing family A member 5 [OS=Homo sapiens]	2.55263e+06		9.67781e+06
Q9Y6M7	SLC4A7	Sodium bicarbonate cotransporter 3 [OS=Homo sapiens]	1.19321e+06
P05026	ATP1B1	Sodium/potassium-transporting ATPase subunit beta-1 [OS=Homo sapiens]	1.73472e+06	156906	871144
Q99567	NUP88	Nuclear pore complex protein Nup88 [OS=Homo sapiens]	283508		582734		726203
Q9BY44	EIF2A	Eukaryotic translation initiation factor 2A [OS=Homo sapiens]	190156		385914
Q8IZ83	ALDH16A1	Aldehyde dehydrogenase family 16 member A1 [OS=Homo sapiens]	131742		36582.8
O15118	NPC1	NPC intracellular cholesterol transporter 1 [OS=Homo sapiens]	2.1047e+06		241437	161024
Q9Y3Z3	SAMHD1	Deoxynucleoside triphosphate triphosphohydrolase SAMHD1 [OS=Homo sapiens]			472414
O00483	NDUFA4	Cytochrome c oxidase subunit NDUFA4 [OS=Homo sapiens]	362520	125302	584951		577470
O15427	SLC16A3	Monocarboxylate transporter 4 [OS=Homo sapiens]	5.21343e+06		183326		129145
P21399	ACO1	Cytoplasmic aconitate hydratase [OS=Homo sapiens]	235918		214727
O43865	AHCYL1	S-adenosylhomocysteine hydrolase-like protein 1 [OS=Homo sapiens]	404478		509730
Q9UH65	SWAP70	Switch-associated protein 70 [OS=Homo sapiens]			1.49562e+06
Q92542	NCSTN	Nicastrin [OS=Homo sapiens]	1.77816e+06		199184	56037
Q03154	ACY1	Aminoacylase-1 [OS=Homo sapiens]	135438		826080
P51610	HCFC1	Host cell factor 1 [OS=Homo sapiens]			677178
Q13217	DNAJC3	DnaJ homolog subfamily C member 3 [OS=Homo sapiens]	1.47743e+06		175688
O95470	SGPL1	Sphingosine-1-phosphate lyase 1 [OS=Homo sapiens]	420704		198531		188133
Q15334	LLGL1	Lethal(2) giant larvae protein homolog 1 [OS=Homo sapiens]	66959.5		116336		58670
O15460	P4HA2	Prolyl 4-hydroxylase subunit alpha-2 [OS=Homo sapiens]	361211
Q15785	TOMM34	Mitochondrial import receptor subunit TOM34 [OS=Homo sapiens]	549555		484905
O43615	TIMM44	Mitochondrial import inner membrane translocase subunit TIM44 [OS=Homo sapiens]	849650		727508		271694
Q14444	CAPRIN1	Caprin-1 [OS=Homo sapiens]	438370		407671
Q13098	GPS1	COP9 signalosome complex subunit 1 [OS=Homo sapiens]	655279		1.05559e+06
Q8TBC4	UBA3	NEDD8-activating enzyme E1 catalytic subunit [OS=Homo sapiens]	140462		1.28273e+06
P46108	CRK	Adapter molecule crk [OS=Homo sapiens]	404916		268441
P00403	MT-CO2	Cytochrome c oxidase subunit 2 [OS=Homo sapiens]	1.32521e+06		302290		370474
Q9Y6Q5	AP1M2	AP-1 complex subunit mu-2 [OS=Homo sapiens]	146069		88652.7
Q15370	ELOB	Elongin-B [OS=Homo sapiens]	1.10579e+06		2.95557e+06			135254
Q9UI12	ATP6V1H	V-type proton ATPase subunit H [OS=Homo sapiens]	516775		282215
Q15369	ELOC	Elongin-C [OS=Homo sapiens]	1.83443e+06		3.41363e+06			313562
P14735	IDE	Insulin-degrading enzyme [OS=Homo sapiens]	234352		702129
Q70UQ0	IKBIP	Inhibitor of nuclear factor kappa-B kinase-interacting protein [OS=Homo sapiens]	3.17478e+06	96195.9	218310
Q92688	ANP32B	Acidic leucine-rich nuclear phosphoprotein 32 family member B [OS=Homo sapiens]	1.40392e+06		2.02276e+06
Q9Y696	CLIC4	Chloride intracellular channel protein 4 [OS=Homo sapiens]	365434		4.30808e+06
Q01650	SLC7A5	Large neutral amino acids transporter small subunit 1 [OS=Homo sapiens]	7.47693e+06	850726	2.07665e+06	393978	930388	582085
Q9Y3B8	REXO2	Oligoribonuclease, mitochondrial [OS=Homo sapiens]	849976		1.3007e+06
Q96A65	EXOC4	Exocyst complex component 4 [OS=Homo sapiens]			454812		95070.8
P00568	AK1	Adenylate kinase isoenzyme 1 [OS=Homo sapiens]	1.01048e+06		611549
Q6P9B6	MEAK7	MTOR-associated protein MEAK7 [OS=Homo sapiens]	138720		544081
P42345	MTOR	Serine/threonine-protein kinase mTOR [OS=Homo sapiens]	939335		207934
P10301	RRAS	Ras-related protein R-Ras [OS=Homo sapiens]	1.72157e+06		1.1596e+06
Q99426	TBCB	Tubulin-folding cofactor B [OS=Homo sapiens]	896724		1.01322e+06
Q9H2U2	PPA2	Inorganic pyrophosphatase 2, mitochondrial [OS=Homo sapiens]	234196		1.71887e+06
Q9HD20	ATP13A1	Endoplasmic reticulum transmembrane helix translocase [OS=Homo sapiens]	1.2124e+06
P52566	ARHGDIB	Rho GDP-dissociation inhibitor 2 [OS=Homo sapiens]	694225		1.51958e+06
Q13671	RIN1	Ras and Rab interactor 1 [OS=Homo sapiens]	91346.4		152064		25769.9
Q13439	GOLGA4	Golgin subfamily A member 4 [OS=Homo sapiens]			943525
Q12797	ASPH	Aspartyl/asparaginyl beta-hydroxylase [OS=Homo sapiens]	791083		317563		74074.3
Q9BY43	CHMP4A	Charged multivesicular body protein 4a [OS=Homo sapiens]	3.29225e+06	294756
Q15257	PTPA	Serine/threonine-protein phosphatase 2A activator [OS=Homo sapiens]	526962		1.46489e+06
Q9NWB6	ARGLU1	Arginine and glutamate-rich protein 1 [OS=Homo sapiens]	117710		815118		370325	686429
Q9H3D4	TP63	Tumor protein 63 [OS=Homo sapiens]	93164.1
O15355	PPM1G	Protein phosphatase 1G [OS=Homo sapiens]	1.05144e+06		629959			52703.7
O43633	CHMP2A	Charged multivesicular body protein 2a [OS=Homo sapiens]	3.42418e+06	79821.7	138653
P23588	EIF4B	Eukaryotic translation initiation factor 4B [OS=Homo sapiens]	784650		1.95791e+06
Q5VYK3	ECPAS	Proteasome adapter and scaffold protein ECM29 [OS=Homo sapiens]	410642		286589
P23246	SFPQ	Splicing factor, proline- and glutamine-rich [OS=Homo sapiens]	2.06147e+06	142314	1.7864e+06
P53992	SEC24C	Protein transport protein Sec24C [OS=Homo sapiens]	659589		594531
P46778	RPL21	Large ribosomal subunit protein eL21 [OS=Homo sapiens]	261983		911417		171578
P78347	GTF2I	General transcription factor II-I [OS=Homo sapiens]	108998		552546			122611
P31689	DNAJA1	DnaJ homolog subfamily A member 1 [OS=Homo sapiens]	300861		479997
Q02809	PLOD1	Procollagen-lysine,2-oxoglutarate 5-dioxygenase 1 [OS=Homo sapiens]	94494.7		323456
Q676U5	ATG16L1	Autophagy-related protein 16-1 [OS=Homo sapiens]					69748.1
Q9NX58	LYAR	Cell growth-regulating nucleolar protein [OS=Homo sapiens]	135084		146815		775526
O75821	EIF3G	Eukaryotic translation initiation factor 3 subunit G [OS=Homo sapiens]	1.31052e+06		388267
P15374	UCHL3	Ubiquitin carboxyl-terminal hydrolase isozyme L3 [OS=Homo sapiens]	787623		2.18471e+06
Q8IWT6	LRRC8A	Volume-regulated anion channel subunit LRRC8A [OS=Homo sapiens]	1.67807e+06
P12004	PCNA	Proliferating cell nuclear antigen [OS=Homo sapiens]	1.15166e+06		273029
Q9HC38	GLOD4	Glyoxalase domain-containing protein 4 [OS=Homo sapiens]	1.4941e+06		1.23505e+06
Q96IX5	ATP5MK	ATP synthase membrane subunit K, mitochondrial [OS=Homo sapiens]	856391		812099	21325.9	96800.7
Q9HB07		MYG1 exonuclease [OS=Homo sapiens]	97992.3		732878
Q14558	PRPSAP1	Phosphoribosyl pyrophosphate synthase-associated protein 1 [OS=Homo sapiens]	193097		94725.1
O43290	SART1	U4/U6.U5 tri-snRNP-associated protein 1 [OS=Homo sapiens]	190312		52806.5		244710
Q8TCT9	HM13	Minor histocompatibility antigen H13 [OS=Homo sapiens]	3.26132e+06		422564		294207
P17480	UBTF	Nucleolar transcription factor 1 [OS=Homo sapiens]	241097				492940
Q53H12	AGK	Acylglycerol kinase, mitochondrial [OS=Homo sapiens]	436456		128612		225725
Q92552	MRPS27	Small ribosomal subunit protein mS27 [OS=Homo sapiens]	292592
Q9Y3B3	TMED7	Transmembrane emp24 domain-containing protein 7 [OS=Homo sapiens]	1.30818e+06	406686		316630	776237
O15400	STX7	Syntaxin-7 [OS=Homo sapiens]	265012		134323
P07108	DBI	Acyl-CoA-binding protein [OS=Homo sapiens]	4.6893e+06		6.16911e+06
Q15233	NONO	Non-POU domain-containing octamer-binding protein [OS=Homo sapiens]	749052		1.10318e+06
P01130	LDLR	Low-density lipoprotein receptor [OS=Homo sapiens]	871900		112636
Q08554	DSC1	Desmocollin-1 [OS=Homo sapiens]		182874		109037		1.1833e+06
P55196	AFDN	Afadin [OS=Homo sapiens]	74028.9		1.0264e+06
Q9NR12	PDLIM7	PDZ and LIM domain protein 7 [OS=Homo sapiens]	293521		517446
Q641Q2	WASHC2A	WASH complex subunit 2A [OS=Homo sapiens]	458823		1.71766e+06		79295.3
P61758	VBP1	Prefoldin subunit 3 [OS=Homo sapiens]	832971		1.90372e+06
O43824	GTPBP6	Putative GTP-binding protein 6 [OS=Homo sapiens]
Q92621	NUP205	Nuclear pore complex protein Nup205 [OS=Homo sapiens]	298767		161456
Q96QD8	SLC38A2	Sodium-coupled neutral amino acid symporter 2 [OS=Homo sapiens]	1.37953e+06	208925
Q86W92	PPFIBP1	Liprin-beta-1 [OS=Homo sapiens]	93731.5		411119
Q96T76	MMS19	MMS19 nucleotide excision repair protein homolog [OS=Homo sapiens]	302670		161159		92941.3
Q01844	EWSR1	RNA-binding protein EWS [OS=Homo sapiens]	529306		863540		512270
Q13131	PRKAA1	5'-AMP-activated protein kinase catalytic subunit alpha-1 [OS=Homo sapiens]	223125				61579.1
P51991	HNRNPA3	Heterogeneous nuclear ribonucleoprotein A3 [OS=Homo sapiens]	2.41083e+06		1.19796e+06		814551
Q9P0V9	SEPTIN10	Septin-10 [OS=Homo sapiens]	311544		2.09348e+06
P19387	POLR2C	DNA-directed RNA polymerase II subunit RPB3 [OS=Homo sapiens]			129528
Q99459	CDC5L	Cell division cycle 5-like protein [OS=Homo sapiens]	260087		223212		108875
P21964	COMT	Catechol O-methyltransferase [OS=Homo sapiens]	632611		3.52788e+06
Q92575	UBXN4	UBX domain-containing protein 4 [OS=Homo sapiens]	487377
Q9UJV9	DDX41	Probable ATP-dependent RNA helicase DDX41 [OS=Homo sapiens]	57682.3		106137		125299
Q9UMX0	UBQLN1	Ubiquilin-1 [OS=Homo sapiens]	732572
Q9Y371	SH3GLB1	Endophilin-B1 [OS=Homo sapiens]	516112		871607
Q6DKJ4	NXN	Nucleoredoxin [OS=Homo sapiens]	481403
Q9UBE0	SAE1	SUMO-activating enzyme subunit 1 [OS=Homo sapiens]	517761		810395
Q96CW5	TUBGCP3	Gamma-tubulin complex component 3 [OS=Homo sapiens]	143796
P15586	GNS	N-acetylglucosamine-6-sulfatase [OS=Homo sapiens]	141148		810989
Q9NRN7	AASDHPPT	L-aminoadipate-semialdehyde dehydrogenase-phosphopantetheinyl transferase [OS=Homo sapiens]	62628.7		625984
P11182		Lipoamide acyltransferase component of branched-chain alpha-keto acid dehydrogenase complex, mitochondrial [OS=Homo sapiens]
Q99536	VAT1	Synaptic vesicle membrane protein VAT-1 homolog [OS=Homo sapiens]	2.2888e+06		1.47587e+06
Q16698	DECR1	2,4-dienoyl-CoA reductase [(3E)-enoyl-CoA-producing], mitochondrial [OS=Homo sapiens]	263888		344959
O95831	AIFM1	Apoptosis-inducing factor 1, mitochondrial [OS=Homo sapiens]	222148		118013
Q96PK6	RBM14	RNA-binding protein 14 [OS=Homo sapiens]			242053
Q9NT62	ATG3	Ubiquitin-like-conjugating enzyme ATG3 [OS=Homo sapiens]	1.24361e+06		604516
P30046	DDT	D-dopachrome decarboxylase [OS=Homo sapiens]	2.06574e+06		2.49851e+06
O75175	CNOT3	CCR4-NOT transcription complex subunit 3 [OS=Homo sapiens]	105587		565173
Q9BV20	MRI1	Methylthioribose-1-phosphate isomerase [OS=Homo sapiens]	145606		110646		52272.2
Q13618	CUL3	Cullin-3 [OS=Homo sapiens]	619222		214347
Q9HB40	SCPEP1	Retinoid-inducible serine carboxypeptidase [OS=Homo sapiens]	473472		462224
P16435	POR	NADPH--cytochrome P450 reductase [OS=Homo sapiens]	431516
P36543	ATP6V1E1	V-type proton ATPase subunit E 1 [OS=Homo sapiens]	1.17072e+06	95641.3	773995
Q9NRF8	CTPS2	CTP synthase 2 [OS=Homo sapiens]
P53634	CTSC	Dipeptidyl peptidase 1 [OS=Homo sapiens]	197824		690116			371678
P61009	SPCS3	Signal peptidase complex subunit 3 [OS=Homo sapiens]	1.43985e+06		349859		293883
A2RRP1	NBAS	NBAS subunit of NRZ tethering complex [OS=Homo sapiens]			96031.9
Q13033	STRN3	Striatin-3 [OS=Homo sapiens]	193488		1.41897e+06
Q9Y6W5	WASF2	Actin-binding protein WASF2 [OS=Homo sapiens]	240116		793487
P10606	COX5B	Cytochrome c oxidase subunit 5B, mitochondrial [OS=Homo sapiens]	1.54332e+06	423771
O15305	PMM2	Phosphomannomutase 2 [OS=Homo sapiens]	668656		1.62605e+06
Q96I24	FUBP3	Far upstream element-binding protein 3 [OS=Homo sapiens]
P49821	NDUFV1	NADH dehydrogenase [ubiquinone] flavoprotein 1, mitochondrial [OS=Homo sapiens]	1.0267e+06				96106.3
P14550	AKR1A1	Aldo-keto reductase family 1 member A1 [OS=Homo sapiens]	450511		2.6475e+06
Q5RKV6	EXOSC6	Exosome complex component MTR3 [OS=Homo sapiens]			272068		250887	95033.6
Q14573	ITPR3	Inositol 1,4,5-trisphosphate receptor type 3 [OS=Homo sapiens]	362099		92839.8
Q9BVL2	NUP58	Nucleoporin p58/p45 [OS=Homo sapiens]	511488		924381
O15511	ARPC5	Actin-related protein 2/3 complex subunit 5 [OS=Homo sapiens]	1.52121e+06		1256945
Q8WU90	ZC3H15	Zinc finger CCCH domain-containing protein 15 [OS=Homo sapiens]	400403		403576		97792.2
P51114	FXR1	RNA-binding protein FXR1 [OS=Homo sapiens]	2.17891e+06		578017		320468
P49721	PSMB2	Proteasome subunit beta type-2 [OS=Homo sapiens]	1.02008e+06		2.60139e+06
P21127	CDK11B	Cyclin-dependent kinase 11B [OS=Homo sapiens]			332945			81396.8
P22830	FECH	Ferrochelatase, mitochondrial [OS=Homo sapiens]
P53990	IST1	IST1 homolog [OS=Homo sapiens]	550625		912917
O75306	NDUFS2	NADH dehydrogenase [ubiquinone] iron-sulfur protein 2, mitochondrial [OS=Homo sapiens]	746288
Q16204	CCDC6	Coiled-coil domain-containing protein 6 [OS=Homo sapiens]	108026		472760
Q9NVJ2	ARL8B	ADP-ribosylation factor-like protein 8B [OS=Homo sapiens]	994823			148828	455629
Q9UMY4	SNX12	Sorting nexin-12 [OS=Homo sapiens]	502752		585291
Q9BXS5	AP1M1	AP-1 complex subunit mu-1 [OS=Homo sapiens]	513309		117782
P24928	POLR2A	DNA-directed RNA polymerase II subunit RPB1 [OS=Homo sapiens]			81342
Q9NUQ8	ABCF3	ATP-binding cassette sub-family F member 3 [OS=Homo sapiens]	102151		116126
Q8WWC4	MAIP1	m-AAA protease-interacting protein 1, mitochondrial [OS=Homo sapiens]	103815
Q15436	SEC23A	Protein transport protein Sec23A [OS=Homo sapiens]	1.11795e+06
Q9H6S3	EPS8L2	Epidermal growth factor receptor kinase substrate 8-like protein 2 [OS=Homo sapiens]	140003		1.27124e+06
Q9Y3A5	SBDS	Ribosome maturation protein SBDS [OS=Homo sapiens]	537238		194337
P05091	ALDH2	Aldehyde dehydrogenase, mitochondrial [OS=Homo sapiens]
P50452	SERPINB8	Serpin B8 [OS=Homo sapiens]	138623
Q9UIA9	XPO7	Exportin-7 [OS=Homo sapiens]	497697		349660
Q05469	LIPE	Hormone-sensitive lipase [OS=Homo sapiens]	140233		145888		114396
Q6YN16	HSDL2	Hydroxysteroid dehydrogenase-like protein 2 [OS=Homo sapiens]	345787		228111
P16070	CD44	CD44 antigen [OS=Homo sapiens]	1.07816e+06		1.02668e+06		196217
P60891	PRPS1	Ribose-phosphate pyrophosphokinase 1 [OS=Homo sapiens]	449954
Q9H9B4	SFXN1	Sideroflexin-1 [OS=Homo sapiens]	850456		361038
Q9UEW8	STK39	STE20/SPS1-related proline-alanine-rich protein kinase [OS=Homo sapiens]	102837		112715
Q9NP97	DYNLRB1	Dynein light chain roadblock-type 1 [OS=Homo sapiens]	652488		652145
P35222	CTNNB1	Catenin beta-1 [OS=Homo sapiens]	259171		848591
P53041	PPP5C	Serine/threonine-protein phosphatase 5 [OS=Homo sapiens]	662367		578093
Q8N6H7	ARFGAP2	ADP-ribosylation factor GTPase-activating protein 2 [OS=Homo sapiens]			313778
P49790	NUP153	Nuclear pore complex protein Nup153 [OS=Homo sapiens]			1.16514e+06		110092
Q12802	AKAP13	A-kinase anchor protein 13 [OS=Homo sapiens]			890030
O95071	UBR5	E3 ubiquitin-protein ligase UBR5 [OS=Homo sapiens]			88783.4		100481
Q5TFE4	NT5DC1	5'-nucleotidase domain-containing protein 1 [OS=Homo sapiens]			118514
Q86U42	PABPN1	Polyadenylate-binding protein 2 [OS=Homo sapiens]	477295	72280.5	368370			132053
Q9UBM7	DHCR7	7-dehydrocholesterol reductase [OS=Homo sapiens]	1.34766e+06	248917	416958	143058	759881
Q7Z6E9	RBBP6	E3 ubiquitin-protein ligase RBBP6 [OS=Homo sapiens]	118433				361399
Q9NVE7	PANK4	4'-phosphopantetheine phosphatase [OS=Homo sapiens]			52250.3
Q8WX93	PALLD	Palladin [OS=Homo sapiens]	840428		832629
Q9Y2B0	CNPY2	Protein canopy homolog 2 [OS=Homo sapiens]	1.3844e+06		1.1377e+06
Q9Y6K5	OAS3	2'-5'-oligoadenylate synthase 3 [OS=Homo sapiens]	322280		376909
O14787	TNPO2	Transportin-2 [OS=Homo sapiens]	142342		384537
Q16795	NDUFA9	NADH dehydrogenase [ubiquinone] 1 alpha subcomplex subunit 9, mitochondrial [OS=Homo sapiens]	685384	66849.9
O15042	U2SURP	U2 snRNP-associated SURP motif-containing protein [OS=Homo sapiens]			372732			300521
O75439	PMPCB	Mitochondrial-processing peptidase subunit beta [OS=Homo sapiens]	138741		559463			85272
Q9Y5X3	SNX5	Sorting nexin-5 [OS=Homo sapiens]	128888		528622
Q9H9P8	L2HGDH	L-2-hydroxyglutarate dehydrogenase, mitochondrial [OS=Homo sapiens]
P61970	NUTF2	Nuclear transport factor 2 [OS=Homo sapiens]	2.70319e+06		4.27514e+06
P05067	APP	Amyloid-beta precursor protein [OS=Homo sapiens]	1.07034e+06	105757
Q86TI2	DPP9	Dipeptidyl peptidase 9 [OS=Homo sapiens]	434426		427964
Q13907	IDI1	Isopentenyl-diphosphate Delta-isomerase 1 [OS=Homo sapiens]	651217		1.47917e+06
Q92783	STAM	Signal transducing adapter molecule 1 [OS=Homo sapiens]	760697		710805
P08579	SNRPB2	U2 small nuclear ribonucleoprotein B'' [OS=Homo sapiens]	198502				329392
P47914	RPL29	Large ribosomal subunit protein eL29 [OS=Homo sapiens]	1.76834e+06	365387	936331		364933	614982
Q5T160	RARS2	Probable arginine--tRNA ligase, mitochondrial [OS=Homo sapiens]
O95881	TXNDC12	Thioredoxin domain-containing protein 12 [OS=Homo sapiens]	1.6952e+06		735049
Q13185	CBX3	Chromobox protein homolog 3 [OS=Homo sapiens]	629273		1.06683e+06		132287
P31944	CASP14	Caspase-14 [OS=Homo sapiens]				56974.1
Q06124	PTPN11	Tyrosine-protein phosphatase non-receptor type 11 [OS=Homo sapiens]	168491		2.02393e+06
Q14914	PTGR1	Prostaglandin reductase 1 [OS=Homo sapiens]	197445		715671
P07305	H1-0	Histone H1.0 [OS=Homo sapiens]	441323		427337	484605	222309	163605
P23368	ME2	NAD-dependent malic enzyme, mitochondrial [OS=Homo sapiens]	129480		111576
P46926	GNPDA1	Glucosamine-6-phosphate isomerase 1 [OS=Homo sapiens]	271932		533678
P57737	CORO7	Coronin-7 [OS=Homo sapiens]			1.01043e+06
O00629	KPNA4	Importin subunit alpha-3 [OS=Homo sapiens]	222855		521696
O15260	SURF4	Surfeit locus protein 4 [OS=Homo sapiens]	863066		148449	38793.9	75443
Q2M389	WASHC4	WASH complex subunit 4 [OS=Homo sapiens]	42237.5		440457		25054.7
P13674	P4HA1	Prolyl 4-hydroxylase subunit alpha-1 [OS=Homo sapiens]	720019		333933
P63220	RPS21	Small ribosomal subunit protein eS21 [OS=Homo sapiens]	3.33771e+06		2.37057e+06
Q5JSH3	WDR44	WD repeat-containing protein 44 [OS=Homo sapiens]	44618.5		236423
Q9H3N1	TMX1	Thioredoxin-related transmembrane protein 1 [OS=Homo sapiens]	1.035e+06		193025
Q96K17	BTF3L4	Transcription factor BTF3 homolog 4 [OS=Homo sapiens]	1.71735e+06		901270
P62318	SNRPD3	Small nuclear ribonucleoprotein Sm D3 [OS=Homo sapiens]	1.00957e+06		2.60255e+06	957702
Q99615	DNAJC7	DnaJ homolog subfamily C member 7 [OS=Homo sapiens]	387088		81104.8
O75131	CPNE3	Copine-3 [OS=Homo sapiens]	704159		436740	71002.5
Q9Y263	PLAA	Phospholipase A-2-activating protein [OS=Homo sapiens]	355140		942997
O75676	RPS6KA4	Ribosomal protein S6 kinase alpha-4 [OS=Homo sapiens]
Q13637	RAB32	Ras-related protein Rab-32 [OS=Homo sapiens]			204837
P61081	UBE2M	NEDD8-conjugating enzyme Ubc12 [OS=Homo sapiens]	865010		900337
Q9UBT2	UBA2	SUMO-activating enzyme subunit 2 [OS=Homo sapiens]	1.80062e+06		842061
P00966	ASS1	Argininosuccinate synthase [OS=Homo sapiens]			102102		196050	115843
P42126	ECI1	Enoyl-CoA delta isomerase 1, mitochondrial [OS=Homo sapiens]			721808
P57088	TMEM33	Transmembrane protein 33 [OS=Homo sapiens]	557589		164029		220354
P06493	CDK1	Cyclin-dependent kinase 1 [OS=Homo sapiens]	143791				93274
O14745	NHERF1	Na(+)/H(+) exchange regulatory cofactor NHE-RF1 [OS=Homo sapiens]	598032		599344
O14737	PDCD5	Programmed cell death protein 5 [OS=Homo sapiens]	307992		473388
P15104	GLUL	Glutamine synthetase [OS=Homo sapiens]			272771
P53004	BLVRA	Biliverdin reductase A [OS=Homo sapiens]	193150		692614
Q8TCD5	NT5C	5'(3')-deoxyribonucleotidase, cytosolic type [OS=Homo sapiens]	354815		820515
O15067	PFAS	Phosphoribosylformylglycinamidine synthase [OS=Homo sapiens]	292849		93741.6
Q9BUQ8	DDX23	Probable ATP-dependent RNA helicase DDX23 [OS=Homo sapiens]	128125		182919		106804	132563
Q9UJ70	NAGK	N-acetyl-D-glucosamine kinase [OS=Homo sapiens]	312480		445789
Q9UKK3	PARP4	Protein mono-ADP-ribosyltransferase PARP4 [OS=Homo sapiens]			855364
P12273	PIP	Prolactin-inducible protein [OS=Homo sapiens]	153209			85883.1		319159
Q9Y608	LRRFIP2	Leucine-rich repeat flightless-interacting protein 2 [OS=Homo sapiens]	164981				175680
Q9H9H4	VPS37B	Vacuolar protein sorting-associated protein 37B [OS=Homo sapiens]	82454.4		413925
Q9H9T3	ELP3	Elongator complex protein 3 [OS=Homo sapiens]
Q02543	RPL18A	Large ribosomal subunit protein eL20 [OS=Homo sapiens]	3.9133e+06		2643978			1.63548e+06
Q14694	USP10	Ubiquitin carboxyl-terminal hydrolase 10 [OS=Homo sapiens]			313405		76499.3
Q8TD19	NEK9	Serine/threonine-protein kinase Nek9 [OS=Homo sapiens]			739073
Q8TEQ6	GEMIN5	Gem-associated protein 5 [OS=Homo sapiens]			157691
Q14789	GOLGB1	Golgin subfamily B member 1 [OS=Homo sapiens]			233879
Q14566	MCM6	DNA replication licensing factor MCM6 [OS=Homo sapiens]	186312		184598
Q9Y4R8	TELO2	Telomere length regulation protein TEL2 homolog [OS=Homo sapiens]	76422.6
Q9Y316	MEMO1	Protein MEMO1 [OS=Homo sapiens]	490844		317852
Q9UHG3	PCYOX1	Prenylcysteine oxidase 1 [OS=Homo sapiens]	493026		840010
Q9NRR5	UBQLN4	Ubiquilin-4 [OS=Homo sapiens]
Q12874	SF3A3	Splicing factor 3A subunit 3 [OS=Homo sapiens]	899526		530136
P08962	CD63	CD63 antigen [OS=Homo sapiens]	2.05782e+06		2.42174e+06		89692.5
Q6YP21	KYAT3	Kynurenine--oxoglutarate transaminase 3 [OS=Homo sapiens]			258430
P82979	SARNP	SAP domain-containing ribonucleoprotein [OS=Homo sapiens]	1.16046e+06		2.44808e+06
P35080	PFN2	Profilin-2 [OS=Homo sapiens]	485404		1.31666e+06
P57740	NUP107	Nuclear pore complex protein Nup107 [OS=Homo sapiens]	132668		290745
Q15185	PTGES3	Prostaglandin E synthase 3 [OS=Homo sapiens]	4.02764e+06		4.73093e+06
Q9Y4E8	USP15	Ubiquitin carboxyl-terminal hydrolase 15 [OS=Homo sapiens]			379555
Q9GZP8	IMUP	Immortalization up-regulated protein [OS=Homo sapiens]	1.30279e+06		2.73607e+06
Q8WWY3	PRPF31	U4/U6 small nuclear ribonucleoprotein Prp31 [OS=Homo sapiens]			514837		124964
P05089	ARG1	Arginase-1 [OS=Homo sapiens]						308970
Q01433	AMPD2	AMP deaminase 2 [OS=Homo sapiens]	71046.3		797089			83287.4
Q14978	NOLC1	Nucleolar and coiled-body phosphoprotein 1 [OS=Homo sapiens]	758726		256664
P14678	SNRPB	Small nuclear ribonucleoprotein-associated proteins B and B' [OS=Homo sapiens]	704650		1.18547e+06	269847	310663
P06730	EIF4E	Eukaryotic translation initiation factor 4E [OS=Homo sapiens]	1.37121e+06		826080
Q13247	SRSF6	Serine/arginine-rich splicing factor 6 [OS=Homo sapiens]	1.75052e+06		546395
O95817	BAG3	BAG family molecular chaperone regulator 3 [OS=Homo sapiens]	54947		444952
Q00796	SORD	Sorbitol dehydrogenase [OS=Homo sapiens]	478776		850297			45582.1
O95232	LUC7L3	Luc7-like protein 3 [OS=Homo sapiens]	60220.9		43028.5		372514
O96019	ACTL6A	Actin-like protein 6A [OS=Homo sapiens]	152495		795187
Q03001	DST	Dystonin [OS=Homo sapiens]
P04439	HLA-A	HLA class I histocompatibility antigen, A alpha chain [OS=Homo sapiens]	817447		169057		186900
Q3ZCQ8	TIMM50	Mitochondrial import inner membrane translocase subunit TIM50 [OS=Homo sapiens]	113483
P06756	ITGAV	Integrin alpha-V [OS=Homo sapiens]			452741
P63098	PPP3R1	Calcineurin subunit B type 1 [OS=Homo sapiens]	510483		687259
P61586	RHOA	Transforming protein RhoA [OS=Homo sapiens]	3.92909e+06		2.99038e+06
Q92696	RABGGTA	Geranylgeranyl transferase type-2 subunit alpha [OS=Homo sapiens]	254047		107866
Q8TF05	PPP4R1	Serine/threonine-protein phosphatase 4 regulatory subunit 1 [OS=Homo sapiens]	483435		678043
Q92466	DDB2	DNA damage-binding protein 2 [OS=Homo sapiens]	314322		230305
P09758	TACSTD2	Tumor-associated calcium signal transducer 2 [OS=Homo sapiens]	4.22286e+06
Q16539	MAPK14	Mitogen-activated protein kinase 14 [OS=Homo sapiens]	251645		335101
Q99959	PKP2	Plakophilin-2 [OS=Homo sapiens]	527019		83736.8
Q969Z0	TBRG4	FAST kinase domain-containing protein 4 [OS=Homo sapiens]
O75251	NDUFS7	NADH dehydrogenase [ubiquinone] iron-sulfur protein 7, mitochondrial [OS=Homo sapiens]	399402
Q14155	ARHGEF7	Rho guanine nucleotide exchange factor 7 [OS=Homo sapiens]			995894		62948.1
Q15021	NCAPD2	Condensin complex subunit 1 [OS=Homo sapiens]			27249.2
Q15645	TRIP13	Pachytene checkpoint protein 2 homolog [OS=Homo sapiens]	115993		593439
Q96IJ6	GMPPA	Mannose-1-phosphate guanyltransferase alpha [OS=Homo sapiens]	273579		262134
Q9H7Z7	PTGES2	Prostaglandin E synthase 2 [OS=Homo sapiens]	167798		107191
Q8TD16	BICD2	Protein bicaudal D homolog 2 [OS=Homo sapiens]			248668
Q92544	TM9SF4	Transmembrane 9 superfamily member 4 [OS=Homo sapiens]	1.248e+06		231418
O95758	PTBP3	Polypyrimidine tract-binding protein 3 [OS=Homo sapiens]
Q9H5V8	CDCP1	CUB domain-containing protein 1 [OS=Homo sapiens]	644307	116928	159051
O60256	PRPSAP2	Phosphoribosyl pyrophosphate synthase-associated protein 2 [OS=Homo sapiens]	171428		566547
P16930	FAH	Fumarylacetoacetase [OS=Homo sapiens]	339921		1.36581e+06
Q15382	RHEB	GTP-binding protein Rheb [OS=Homo sapiens]			246983			117790
Q99439	CNN2	Calponin-2 [OS=Homo sapiens]	1.79218e+06		6.10074e+06
Q01469	FABP5	Fatty acid-binding protein 5 [OS=Homo sapiens]	2.73434e+06		337649	112147
Q9Y2T2	AP3M1	AP-3 complex subunit mu-1 [OS=Homo sapiens]	248804		882203
P53985	SLC16A1	Monocarboxylate transporter 1 [OS=Homo sapiens]	3.26549e+06		412414	241858
Q96I25	RBM17	Splicing factor 45 [OS=Homo sapiens]	336624		313600		126517
Q9NVD7	PARVA	Alpha-parvin [OS=Homo sapiens]	199258		843625
Q9UIQ6	LNPEP	Leucyl-cystinyl aminopeptidase [OS=Homo sapiens]	274452		315995
P13747	HLA-E	HLA class I histocompatibility antigen, alpha chain E [OS=Homo sapiens]	858492
O75832	PSMD10	26S proteasome non-ATPase regulatory subunit 10 [OS=Homo sapiens]	666327		1.05911e+06
O75312	ZPR1	Zinc finger protein ZPR1 [OS=Homo sapiens]	346955		198844
O95336	PGLS	6-phosphogluconolactonase [OS=Homo sapiens]	564800		824333
Q9P0J7	KCMF1	E3 ubiquitin-protein ligase KCMF1 [OS=Homo sapiens]	122196		495560
Q02818	NUCB1	Nucleobindin-1 [OS=Homo sapiens]	307280		126237
O00330	PDHX	Pyruvate dehydrogenase protein X component, mitochondrial [OS=Homo sapiens]
Q92538		Golgi-specific brefeldin A-resistance guanine nucleotide exchange factor 1 [OS=Homo sapiens]	169071		101952
O15498	YKT6	Synaptobrevin homolog YKT6 [OS=Homo sapiens]	879657		730008
Q6JQN1	ACAD10	Acyl-CoA dehydrogenase family member 10 [OS=Homo sapiens]
Q96D71	REPS1	RalBP1-associated Eps domain-containing protein 1 [OS=Homo sapiens]			275020
Q9BVP2	GNL3	Guanine nucleotide-binding protein-like 3 [OS=Homo sapiens]	138612		105799		86161.6
Q9BRX8	PRXL2A	Peroxiredoxin-like 2A [OS=Homo sapiens]	327597		133469
Q9Y394	DHRS7	Dehydrogenase/reductase SDR family member 7 [OS=Homo sapiens]	291556		748092
Q9Y2Z4	YARS2	Tyrosine--tRNA ligase, mitochondrial [OS=Homo sapiens]	69024.1	43068.9
P35270	SPR	Sepiapterin reductase [OS=Homo sapiens]	187328		101994
O75976	CPD	Carboxypeptidase D [OS=Homo sapiens]	611698
P35914	HMGCL	Hydroxymethylglutaryl-CoA lyase, mitochondrial [OS=Homo sapiens]			185951
P00390	GSR	Glutathione reductase, mitochondrial [OS=Homo sapiens]	1.68495e+06		87214.1
Q9Y624	F11R	Junctional adhesion molecule A [OS=Homo sapiens]	1.81135e+06		226955
P26583	HMGB2	High mobility group protein B2 [OS=Homo sapiens]	430938
Q9NR50	EIF2B3	Translation initiation factor eIF-2B subunit gamma [OS=Homo sapiens]
P09012	SNRPA	U1 small nuclear ribonucleoprotein A [OS=Homo sapiens]	1.21716e+06				226903
O95793	STAU1	Double-stranded RNA-binding protein Staufen homolog 1 [OS=Homo sapiens]	166994				189062
P10155	RO60	RNA-binding protein RO60 [OS=Homo sapiens]	86305.3		697756
Q9UNF0	PACSIN2	Protein kinase C and casein kinase substrate in neurons protein 2 [OS=Homo sapiens]	415985		728177
Q8N3D4	EHBP1L1	EH domain-binding protein 1-like protein 1 [OS=Homo sapiens]
P46109	CRKL	Crk-like protein [OS=Homo sapiens]	259734		1.39342e+06
Q99436	PSMB7	Proteasome subunit beta type-7 [OS=Homo sapiens]	106431		1.34861e+06
P61421	ATP6V0D1	V-type proton ATPase subunit d 1 [OS=Homo sapiens]	1.18239e+06	219411		110679
Q8WZA0	LZIC	Protein LZIC [OS=Homo sapiens]	350231		344842			61797.6
P46937	YAP1	Transcriptional coactivator YAP1 [OS=Homo sapiens]	491882		1.27973e+06		203019
P18077	RPL35A	Large ribosomal subunit protein eL33 [OS=Homo sapiens]	2.40736e+06		974686		243909
Q9Y4W6	AFG3L2	AFG3-like protein 2 [OS=Homo sapiens]	552779		89669.9
O95834	EML2	Echinoderm microtubule-associated protein-like 2 [OS=Homo sapiens]	360934		525578
Q9NQ88	TIGAR	Fructose-2,6-bisphosphatase TIGAR [OS=Homo sapiens]	910091		713600
Q96JB2	COG3	Conserved oligomeric Golgi complex subunit 3 [OS=Homo sapiens]			293278
Q8N442	GUF1	Translation factor GUF1, mitochondrial [OS=Homo sapiens]
Q13153	PAK1	Serine/threonine-protein kinase PAK 1 [OS=Homo sapiens]
Q8N3F8	MICALL1	MICAL-like protein 1 [OS=Homo sapiens]	293217		1.01472e+06
Q8N6T3	ARFGAP1	ADP-ribosylation factor GTPase-activating protein 1 [OS=Homo sapiens]			622903
Q9UKS6	PACSIN3	Protein kinase C and casein kinase substrate in neurons protein 3 [OS=Homo sapiens]	435931		657624
Q14677	CLINT1	Clathrin interactor 1 [OS=Homo sapiens]	550808		700540		144998
Q9NZT2	OGFR	Opioid growth factor receptor [OS=Homo sapiens]	252340		341165
Q96C86	DCPS	m7GpppX diphosphatase [OS=Homo sapiens]	398650		561026
Q8WVM8	SCFD1	Sec1 family domain-containing protein 1 [OS=Homo sapiens]	144775		229849
O95359	TACC2	Transforming acidic coiled-coil-containing protein 2 [OS=Homo sapiens]			617178		210161
O60832	DKC1	H/ACA ribonucleoprotein complex subunit DKC1 [OS=Homo sapiens]	296588		365422		336304
O43264	ZW10	Centromere/kinetochore protein zw10 homolog [OS=Homo sapiens]	232827		248103
O76021	RSL1D1	Ribosomal L1 domain-containing protein 1 [OS=Homo sapiens]	639837				60870
Q9UP95	SLC12A4	Solute carrier family 12 member 4 [OS=Homo sapiens]	935599
P30533	LRPAP1	Alpha-2-macroglobulin receptor-associated protein [OS=Homo sapiens]	124171		112187
Q6P996	PDXDC1	Pyridoxal-dependent decarboxylase domain-containing protein 1 [OS=Homo sapiens]			99672.2
Q9BRL6	SRSF8	Serine/arginine-rich splicing factor 8 [OS=Homo sapiens]	929109		613223			142724
Q9Y2Q3	GSTK1	Glutathione S-transferase kappa 1 [OS=Homo sapiens]	458559		497932
Q8NCW5	NAXE	NAD(P)H-hydrate epimerase [OS=Homo sapiens]	100484		609605
P51151	RAB9A	Ras-related protein Rab-9A [OS=Homo sapiens]	1.01618e+06		398233		164040
Q969H8	MYDGF	Myeloid-derived growth factor [OS=Homo sapiens]	446181		1.81759e+06
Q14746	COG2	Conserved oligomeric Golgi complex subunit 2 [OS=Homo sapiens]			521540
Q13620	CUL4B	Cullin-4B [OS=Homo sapiens]	212332		275942
P11717	IGF2R	Cation-independent mannose-6-phosphate receptor [OS=Homo sapiens]	460580
O00273	DFFA	DNA fragmentation factor subunit alpha [OS=Homo sapiens]	572237		822015
Q15477	SKIC2	Superkiller complex protein 2 [OS=Homo sapiens]	144569		261468
Q03426	MVK	Mevalonate kinase [OS=Homo sapiens]	144357		150533
Q7L2E3	DHX30	ATP-dependent RNA helicase DHX30 [OS=Homo sapiens]	420580
Q9BR76	CORO1B	Coronin-1B [OS=Homo sapiens]	577552		1.10346e+06
O94826	TOMM70	Mitochondrial import receptor subunit TOM70 [OS=Homo sapiens]	476787		423742
Q15637	SF1	Splicing factor 1 [OS=Homo sapiens]	227413		317002		60534.1
Q15018	ABRAXAS2	BRISC complex subunit Abraxas 2 [OS=Homo sapiens]			507370
Q13619	CUL4A	Cullin-4A [OS=Homo sapiens]
P63208	SKP1	S-phase kinase-associated protein 1 [OS=Homo sapiens]	504144		436767
O95999	BCL10	B-cell lymphoma/leukemia 10 [OS=Homo sapiens]	473170		514757
Q15005	SPCS2	Signal peptidase complex subunit 2 [OS=Homo sapiens]	1.00144e+06		201099		135421
Q9P0V3	SH3BP4	SH3 domain-binding protein 4 [OS=Homo sapiens]
Q9UQN3	CHMP2B	Charged multivesicular body protein 2b [OS=Homo sapiens]	1.64332e+06
Q8NDC0	MAPK1IP1L	MAPK-interacting and spindle-stabilizing protein-like [OS=Homo sapiens]	248035	262702	361914		275171	561266
P48729	CSNK1A1	Casein kinase I isoform alpha [OS=Homo sapiens]	294939		119829
O60684	KPNA6	Importin subunit alpha-7 [OS=Homo sapiens]	67898.9		783175		196258
P21589	NT5E	5'-nucleotidase [OS=Homo sapiens]	733519
Q00688	FKBP3	Peptidyl-prolyl cis-trans isomerase FKBP3 [OS=Homo sapiens]	752799		259617
Q7Z2Z2	EFL1	Elongation factor-like GTPase 1 [OS=Homo sapiens]			410440
O43747	AP1G1	AP-1 complex subunit gamma-1 [OS=Homo sapiens]	615739		189664
Q92600	CNOT9	CCR4-NOT transcription complex subunit 9 [OS=Homo sapiens]	86016.1		897261
Q15650	TRIP4	Activating signal cointegrator 1 [OS=Homo sapiens]			8.53585e+06
Q08379	GOLGA2	Golgin subfamily A member 2 [OS=Homo sapiens]	65045.9
P15121	AKR1B1	Aldo-keto reductase family 1 member B1 [OS=Homo sapiens]	1.84256e+06		1.53153e+06
Q5H9R7	PPP6R3	Serine/threonine-protein phosphatase 6 regulatory subunit 3 [OS=Homo sapiens]	79726.8		369229
O94919	ENDOD1	Endonuclease domain-containing 1 protein [OS=Homo sapiens]	128288		420094
P02792	FTL	Ferritin light chain [OS=Homo sapiens]	402889		631475
Q13867	BLMH	Bleomycin hydrolase [OS=Homo sapiens]	562356		328262
Q9Y314	NOSIP	Nitric oxide synthase-interacting protein [OS=Homo sapiens]			500950		122037
Q9UNL2	SSR3	Translocon-associated protein subunit gamma [OS=Homo sapiens]	1.72497e+06		137213		138316
P09497	CLTB	Clathrin light chain B [OS=Homo sapiens]	2.6401e+06		737368
Q8TEX9	IPO4	Importin-4 [OS=Homo sapiens]	4.78294e+06		331682
Q9Y613	FHOD1	FH1/FH2 domain-containing protein 1 [OS=Homo sapiens]			390165		43160.5
P22223	CDH3	Cadherin-3 [OS=Homo sapiens]	1.69099e+06
Q9Y697	NFS1	Cysteine desulfurase [OS=Homo sapiens]	76260.9
Q01081	U2AF1	Splicing factor U2AF 35 kDa subunit [OS=Homo sapiens]	544531		389006		209249
P30566	ADSL	Adenylosuccinate lyase [OS=Homo sapiens]	300951		747121
Q9UPN7	PPP6R1	Serine/threonine-protein phosphatase 6 regulatory subunit 1 [OS=Homo sapiens]	155784		154133		67309
P52294	KPNA1	Importin subunit alpha-5 [OS=Homo sapiens]			382665
P53602	MVD	Diphosphomevalonate decarboxylase [OS=Homo sapiens]	234646		1.55003e+06
Q96FZ7	CHMP6	Charged multivesicular body protein 6 [OS=Homo sapiens]	1.64445e+06
Q13363	CTBP1	C-terminal-binding protein 1 [OS=Homo sapiens]	352253		653356
Q06787	FMR1	Fragile X messenger ribonucleoprotein 1 [OS=Homo sapiens]	163289		108653		38760.8
Q13459	MYO9B	Unconventional myosin-IXb [OS=Homo sapiens]	232570				175809
Q9NZ01	TECR	Very-long-chain enoyl-CoA reductase [OS=Homo sapiens]	1.572e+06			99668.9
O00767	SCD	Stearoyl-CoA desaturase [OS=Homo sapiens]	449227
O43813	LANCL1	Glutathione S-transferase LANCL1 [OS=Homo sapiens]	464740		1.09658e+06
Q00765	REEP5	Receptor expression-enhancing protein 5 [OS=Homo sapiens]			2.88017e+06		479669	331510
O75886	STAM2	Signal transducing adapter molecule 2 [OS=Homo sapiens]			192292
O43447	PPIH	Peptidyl-prolyl cis-trans isomerase H [OS=Homo sapiens]	339319		1.25508e+06		857092
Q9Y6Y8	SEC23IP	SEC23-interacting protein [OS=Homo sapiens]	258552		653923
Q9H0B6	KLC2	Kinesin light chain 2 [OS=Homo sapiens]			226849
P56385	ATP5ME	ATP synthase subunit e, mitochondrial [OS=Homo sapiens]	1.07164e+06	266601	97530.6		325646
Q9NRY5	FAM114A2	Protein FAM114A2 [OS=Homo sapiens]			645257
P61960	UFM1	Ubiquitin-fold modifier 1 [OS=Homo sapiens]	2.2293e+06		2005753
Q9NX55	HYPK	Huntingtin-interacting protein K [OS=Homo sapiens]	467834		270724
P51116	FXR2	RNA-binding protein FXR2 [OS=Homo sapiens]	75585.5
Q13586	STIM1	Stromal interaction molecule 1 [OS=Homo sapiens]			2.07838e+06
Q15056	EIF4H	Eukaryotic translation initiation factor 4H [OS=Homo sapiens]	2.2418e+06		1.10584e+06			115841
Q9NZN8	CNOT2	CCR4-NOT transcription complex subunit 2 [OS=Homo sapiens]			854687
P04156	PRNP	Major prion protein [OS=Homo sapiens]	1.10713e+06	260716	534020
Q07812	BAX	Apoptosis regulator BAX [OS=Homo sapiens]	838852
Q08AM6	VAC14	Protein VAC14 homolog [OS=Homo sapiens]	71750.9		757125
Q9H1E3	NUCKS1	Nuclear ubiquitous casein and cyclin-dependent kinase substrate 1 [OS=Homo sapiens]	849311		1149566		138856
Q06481	APLP2	Amyloid beta precursor like protein 2 [OS=Homo sapiens]	477031
Q9Y333	LSM2	U6 snRNA-associated Sm-like protein LSm2 [OS=Homo sapiens]			311964		172147
P40763	STAT3	Signal transducer and activator of transcription 3 [OS=Homo sapiens]	131355		140497		34422.7
Q9P035	HACD3	Very-long-chain (3R)-3-hydroxyacyl-CoA dehydratase 3 [OS=Homo sapiens]	714876		163626
Q8TAQ2	SMARCC2	SWI/SNF complex subunit SMARCC2 [OS=Homo sapiens]	141972		369031
O15231	ZNF185	Zinc finger protein 185 [OS=Homo sapiens]			432071
O75348	ATP6V1G1	V-type proton ATPase subunit G 1 [OS=Homo sapiens]	235500	52264.6	223956
P07996	THBS1	Thrombospondin-1 [OS=Homo sapiens]	144193		111819
O00625	PIR	Pirin [OS=Homo sapiens]	314652		196692
P41227	NAA10	N-alpha-acetyltransferase 10 [OS=Homo sapiens]			361047
Q15836	VAMP3	Vesicle-associated membrane protein 3 [OS=Homo sapiens]	1.72582e+06		175366
O60313	OPA1	Dynamin-like 120 kDa protein, mitochondrial [OS=Homo sapiens]	320687		53035.2
Q14676	MDC1	Mediator of DNA damage checkpoint protein 1 [OS=Homo sapiens]			166776		600488	437601
Q9Y5Y2	NUBP2	Cytosolic Fe-S cluster assembly factor NUBP2 [OS=Homo sapiens]	377927		347740		256181
Q9H3K6	BOLA2; BOLA2B	BolA-like protein 2 [OS=Homo sapiens]	711832		256892
Q92520	FAM3C	Protein FAM3C [OS=Homo sapiens]	2.08849e+06		208618
P61619	SEC61A1	Protein transport protein Sec61 subunit alpha isoform 1 [OS=Homo sapiens]	1.85471e+06		186837	79187.7
Q9NQX3	GPHN	Gephyrin [OS=Homo sapiens]			821019
O43765	SGTA	Small glutamine-rich tetratricopeptide repeat-containing protein alpha [OS=Homo sapiens]	514004		502860
P08559	PDHA1	Pyruvate dehydrogenase E1 component subunit alpha, somatic form, mitochondrial [OS=Homo sapiens]	272803		386518
P46939	UTRN	Utrophin [OS=Homo sapiens]
Q9HC35	EML4	Echinoderm microtubule-associated protein-like 4 [OS=Homo sapiens]	91017.4		375630
O15160	POLR1C	DNA-directed RNA polymerases I and III subunit RPAC1 [OS=Homo sapiens]	110986				89030
Q9HBH5	RDH14	Retinol dehydrogenase 14 [OS=Homo sapiens]	168400				268950
O00161	SNAP23	Synaptosomal-associated protein 23 [OS=Homo sapiens]	704508		211317
Q14678	KANK1	KN motif and ankyrin repeat domain-containing protein 1 [OS=Homo sapiens]			990503		125952
Q9UK76	JPT1	Jupiter microtubule associated homolog 1 [OS=Homo sapiens]	527470		251814
P62314	SNRPD1	Small nuclear ribonucleoprotein Sm D1 [OS=Homo sapiens]	79639.9		670747
P07947	YES1	Tyrosine-protein kinase Yes [OS=Homo sapiens]
O43583	DENR	Density-regulated protein [OS=Homo sapiens]	405651		441620
Q9H857	NT5DC2	5'-nucleotidase domain-containing protein 2 [OS=Homo sapiens]	68239.2
Q9Y6M9	NDUFB9	NADH dehydrogenase [ubiquinone] 1 beta subcomplex subunit 9 [OS=Homo sapiens]	514526
Q7KZI7	MARK2	Serine/threonine-protein kinase MARK2 [OS=Homo sapiens]	130908		82389.3
P62312	LSM6	U6 snRNA-associated Sm-like protein LSm6 [OS=Homo sapiens]	702337		1.15738e+06		348379
Q969G3	SMARCE1	SWI/SNF-related matrix-associated actin-dependent regulator of chromatin subfamily E member 1 [OS=Homo sapiens]			178587
O94903	PLPBP	Pyridoxal phosphate homeostasis protein [OS=Homo sapiens]			700055
P49757	NUMB	Protein numb homolog [OS=Homo sapiens]	73992.4		366044		149411
Q7L9L4	MOB1B	MOB kinase activator 1B [OS=Homo sapiens]	640132		1.5299e+06
Q658Y4	FAM91A1	Protein FAM91A1 [OS=Homo sapiens]			126345
P42285	MTREX	Exosome RNA helicase MTR4 [OS=Homo sapiens]	157133				59479.9
P49458	SRP9	Signal recognition particle 9 kDa protein [OS=Homo sapiens]
Q9Y639	NPTN	Neuroplastin [OS=Homo sapiens]	710619		239961	83175.6
P11234	RALB	Ras-related protein Ral-B [OS=Homo sapiens]	792402	56154	428423
Q9BVJ6	UTP14A	U3 small nucleolar RNA-associated protein 14 homolog A [OS=Homo sapiens]	461386	225507	560086		115412
Q13523	PRP4K	Serine/threonine-protein kinase PRP4 homolog [OS=Homo sapiens]	255418
Q96A33	CCDC47	PAT complex subunit CCDC47 [OS=Homo sapiens]	615868
Q92882	OSTF1	Osteoclast-stimulating factor 1 [OS=Homo sapiens]	435075		843577
Q92888	ARHGEF1	Rho guanine nucleotide exchange factor 1 [OS=Homo sapiens]			131239
P12830	CDH1	Cadherin-1 [OS=Homo sapiens]	451598		420981
P22059	OSBP	Oxysterol-binding protein 1 [OS=Homo sapiens]	408783		228012
O60825	PFKFB2	6-phosphofructo-2-kinase/fructose-2,6-bisphosphatase 2 [OS=Homo sapiens]			521237
Q16563	SYPL1	Synaptophysin-like protein 1 [OS=Homo sapiens]	890437		206702		118134
Q13308	PTK7	Inactive tyrosine-protein kinase 7 [OS=Homo sapiens]	75023.9
Q14232	EIF2B1	Translation initiation factor eIF-2B subunit alpha [OS=Homo sapiens]			278320
Q86X83	COMMD2	COMM domain-containing protein 2 [OS=Homo sapiens]	100301		159499
P49189	ALDH9A1	4-trimethylaminobutyraldehyde dehydrogenase [OS=Homo sapiens]	141895		655596
Q96DA6	DNAJC19	Mitochondrial import inner membrane translocase subunit TIM14 [OS=Homo sapiens]	126079				87102.5
P48634	PRRC2A	Protein PRRC2A [OS=Homo sapiens]			301929		131552
O00139	KIF2A	Kinesin-like protein KIF2A [OS=Homo sapiens]	223202				120098
Q9UNS2	COPS3	COP9 signalosome complex subunit 3 [OS=Homo sapiens]	401683		505820
P61923	COPZ1	Coatomer subunit zeta-1 [OS=Homo sapiens]	829263		145193
Q15042	RAB3GAP1	Rab3 GTPase-activating protein catalytic subunit [OS=Homo sapiens]			859585
Q27J81	INF2	Inverted formin-2 [OS=Homo sapiens]			211254
Q8TC12	RDH11	Retinol dehydrogenase 11 [OS=Homo sapiens]	453096		443384
Q9Y5X1	SNX9	Sorting nexin-9 [OS=Homo sapiens]					292947
P52815	MRPL12	Large ribosomal subunit protein bL12m [OS=Homo sapiens]	281460		609855
Q9BRF8	CPPED1	Serine/threonine-protein phosphatase CPPED1 [OS=Homo sapiens]	134278		178007
Q16222	UAP1	UDP-N-acetylhexosamine pyrophosphorylase [OS=Homo sapiens]	384885		375594
Q8IX12	CCAR1	Cell division cycle and apoptosis regulator protein 1 [OS=Homo sapiens]	320469		129970
Q15628	TRADD	Tumor necrosis factor receptor type 1-associated DEATH domain protein [OS=Homo sapiens]	70577.2
Q9NZ08	ERAP1	Endoplasmic reticulum aminopeptidase 1 [OS=Homo sapiens]	110898		458498
Q9UIV1	CNOT7	CCR4-NOT transcription complex subunit 7 [OS=Homo sapiens]	66082		605671
P84090	ERH	Enhancer of rudimentary homolog [OS=Homo sapiens]	1.25484e+06	138663	1.12461e+06
P40261	NNMT	Nicotinamide N-methyltransferase [OS=Homo sapiens]	107418				226629	191598
Q6IAA8	LAMTOR1	Ragulator complex protein LAMTOR1 [OS=Homo sapiens]	695517		760423
O94776	MTA2	Metastasis-associated protein MTA2 [OS=Homo sapiens]			487101		97345.5
P54619	PRKAG1	5'-AMP-activated protein kinase subunit gamma-1 [OS=Homo sapiens]
P19784	CSNK2A2	Casein kinase II subunit alpha' [OS=Homo sapiens]	105477		415479		328661
O14966	RAB29	Ras-related protein Rab-7L1 [OS=Homo sapiens]	87003.5
P04150	NR3C1	Glucocorticoid receptor [OS=Homo sapiens]			347385
P35269	GTF2F1	General transcription factor IIF subunit 1 [OS=Homo sapiens]			274304			76530.3
Q8NBJ7	SUMF2	Inactive C-alpha-formylglycine-generating enzyme 2 [OS=Homo sapiens]	255044		181125
P31937	HIBADH	3-hydroxyisobutyrate dehydrogenase, mitochondrial [OS=Homo sapiens]	87884.7		475192
P12931	SRC	Proto-oncogene tyrosine-protein kinase Src [OS=Homo sapiens]	834940		290178
Q15041	ARL6IP1	ADP-ribosylation factor-like protein 6-interacting protein 1 [OS=Homo sapiens]	162599		70685.9		105852
P19838	NFKB1	Nuclear factor NF-kappa-B p105 subunit [OS=Homo sapiens]			373092
Q96IU4	ABHD14B	Putative protein-lysine deacylase ABHD14B [OS=Homo sapiens]	164710		1.38514e+06
Q8TDW0	LRRC8C	Volume-regulated anion channel subunit LRRC8C [OS=Homo sapiens]	370162
Q12788	TBL3	Transducin beta-like protein 3 [OS=Homo sapiens]					48095.5
Q9NPQ8	RIC8A	Synembryn-A [OS=Homo sapiens]			209000
P51553	IDH3G	Isocitrate dehydrogenase [NAD] subunit gamma, mitochondrial [OS=Homo sapiens]			388589
Q8TBX8	PIP4K2C	Phosphatidylinositol 5-phosphate 4-kinase type-2 gamma [OS=Homo sapiens]			376427
A8MWD9	SNRPGP15	Putative small nuclear ribonucleoprotein G-like protein 15 [OS=Homo sapiens]	621958		871436	482168
Q08752	PPID	Peptidyl-prolyl cis-trans isomerase D [OS=Homo sapiens]	391425		585201
O43491	EPB41L2	Band 4.1-like protein 2 [OS=Homo sapiens]	98098.8		319043
O15269	SPTLC1	Serine palmitoyltransferase 1 [OS=Homo sapiens]	910410
Q16186	ADRM1	Proteasomal ubiquitin receptor ADRM1 [OS=Homo sapiens]	1.04464e+06		665049
Q6NUQ4	TMEM214	Transmembrane protein 214 [OS=Homo sapiens]	404936		57983.4
O60524	NEMF	Ribosome quality control complex subunit NEMF [OS=Homo sapiens]			111049		176516
Q9BTT6	LRRC1	Leucine-rich repeat-containing protein 1 [OS=Homo sapiens]			96089.2
Q969S9	GFM2	Ribosome-releasing factor 2, mitochondrial [OS=Homo sapiens]
Q9GZT3	SLIRP	SRA stem-loop-interacting RNA-binding protein, mitochondrial [OS=Homo sapiens]	688811
Q9HAV7	GRPEL1	GrpE protein homolog 1, mitochondrial [OS=Homo sapiens]	363701		928001			76123.6
Q9H936	SLC25A22	Mitochondrial glutamate carrier 1 [OS=Homo sapiens]
O43809	NUDT21	Cleavage and polyadenylation specificity factor subunit 5 [OS=Homo sapiens]	133196		631287		196182	90405.4
Q9H1Y0	ATG5	Autophagy protein 5 [OS=Homo sapiens]			237092		105703
Q9BRG1	VPS25	Vacuolar protein-sorting-associated protein 25 [OS=Homo sapiens]	75103.8	212701
Q9NXR7	BABAM2	BRISC and BRCA1-A complex member 2 [OS=Homo sapiens]			583822	66125.5		266473
Q8NFH3	NUP43	Nucleoporin Nup43 [OS=Homo sapiens]	182406		294730
Q9Y3L3	SH3BP1	SH3 domain-binding protein 1 [OS=Homo sapiens]	268001		581702
Q99575	POP1	Ribonucleases P/MRP protein subunit POP1 [OS=Homo sapiens]					246179	140032
Q5JRX3	PITRM1	Presequence protease, mitochondrial [OS=Homo sapiens]
Q15125	EBP	3-beta-hydroxysteroid-Delta(8),Delta(7)-isomerase [OS=Homo sapiens]	2.07266e+06		498093
Q15006	EMC2	ER membrane protein complex subunit 2 [OS=Homo sapiens]	1.27715e+06	102231			68506.2
Q92615	LARP4B	La-related protein 4B [OS=Homo sapiens]	99441.1
P61916	NPC2	NPC intracellular cholesterol transporter 2 [OS=Homo sapiens]	1.46188e+06		3.09928e+06
Q13572	ITPK1	Inositol-tetrakisphosphate 1-kinase [OS=Homo sapiens]	197222		295979
P29992	GNA11	Guanine nucleotide-binding protein subunit alpha-11 [OS=Homo sapiens]	116609		119902
Q15003	NCAPH	Condensin complex subunit 2 [OS=Homo sapiens]			191155
P23193	TCEA1	Transcription elongation factor A protein 1 [OS=Homo sapiens]	322687		1.16172e+06
Q6P587		Acylpyruvase FAHD1, mitochondrial [OS=Homo sapiens]	306493		333108
P63167	DYNLL1	Dynein light chain 1, cytoplasmic [OS=Homo sapiens]
Q9UNE7	STUB1	E3 ubiquitin-protein ligase CHIP [OS=Homo sapiens]	295350		232556
P30049	ATP5F1D	ATP synthase subunit delta, mitochondrial [OS=Homo sapiens]	495985
Q1KMD3	HNRNPUL2	Heterogeneous nuclear ribonucleoprotein U-like protein 2 [OS=Homo sapiens]	566443			79962.7
O75038	PLCH2	1-phosphatidylinositol 4,5-bisphosphate phosphodiesterase eta-2 [OS=Homo sapiens]					49834.7
P53814	SMTN	Smoothelin [OS=Homo sapiens]
P06454	PTMA	Prothymosin alpha [OS=Homo sapiens]	391988		877889
O75600	GCAT	2-amino-3-ketobutyrate coenzyme A ligase, mitochondrial [OS=Homo sapiens]
P51636	CAV2	Caveolin-2 [OS=Homo sapiens]	1.61311e+06	237574	122022
P36969	GPX4	Phospholipid hydroperoxide glutathione peroxidase [OS=Homo sapiens]	261871		202703
Q96SZ6	CDK5RAP1	Mitochondrial tRNA methylthiotransferase CDK5RAP1 [OS=Homo sapiens]
O75935	DCTN3	Dynactin subunit 3 [OS=Homo sapiens]	245600		698902
Q15717	ELAVL1	ELAV-like protein 1 [OS=Homo sapiens]	462413
Q9NPJ3	ACOT13	Acyl-coenzyme A thioesterase 13 [OS=Homo sapiens]	448161		900064
Q9GZZ1	NAA50	N-alpha-acetyltransferase 50 [OS=Homo sapiens]	841818		1.08252e+06
O75844	ZMPSTE24	CAAX prenyl protease 1 homolog [OS=Homo sapiens]	583755
Q96JJ7	TMX3	Protein disulfide-isomerase TMX3 [OS=Homo sapiens]	583225
Q06203	PPAT	Amidophosphoribosyltransferase [OS=Homo sapiens]	121751		94045
Q13243	SRSF5	Serine/arginine-rich splicing factor 5 [OS=Homo sapiens]			230235
Q8NBF2	NHLRC2	NHL repeat-containing protein 2 [OS=Homo sapiens]	130405		347390
Q6Y7W6	GIGYF2	GRB10-interacting GYF protein 2 [OS=Homo sapiens]			358887		121931
Q9BQ67	GRWD1	Glutamate-rich WD repeat-containing protein 1 [OS=Homo sapiens]
Q9NRL3	STRN4	Striatin-4 [OS=Homo sapiens]
P13984	GTF2F2	General transcription factor IIF subunit 2 [OS=Homo sapiens]	291873		578518
Q7Z2W4	ZC3HAV1	Zinc finger CCCH-type antiviral protein 1 [OS=Homo sapiens]	61288.5		152247
Q8IWZ3	ANKHD1	Ankyrin repeat and KH domain-containing protein 1 [OS=Homo sapiens]			155357		355135
Q2M2I8	AAK1	AP2-associated protein kinase 1 [OS=Homo sapiens]			629738
Q08188	TGM3	Protein-glutamine gamma-glutamyltransferase E [OS=Homo sapiens]						258842
Q9HAB8	PPCS	Phosphopantothenate--cysteine ligase [OS=Homo sapiens]	281050		65273.4
Q9H2H9	SLC38A1	Sodium-coupled neutral amino acid symporter 1 [OS=Homo sapiens]	1.45244e+06		128760
Q8IZP0	ABI1	Abl interactor 1 [OS=Homo sapiens]	320267		344611
Q9BW27	NUP85	Nuclear pore complex protein Nup85 [OS=Homo sapiens]	413504
Q96EY1	DNAJA3	DnaJ homolog subfamily A member 3, mitochondrial [OS=Homo sapiens]		48727.4		38847.4
Q14165	MLEC	Malectin [OS=Homo sapiens]	919604
P82650	MRPS22	Small ribosomal subunit protein mS22 [OS=Homo sapiens]	151319
Q13617	CUL2	Cullin-2 [OS=Homo sapiens]	257254		254048
Q9Y2S7	POLDIP2	Polymerase delta-interacting protein 2 [OS=Homo sapiens]
Q6NUM9	RETSAT	All-trans-retinol 13,14-reductase [OS=Homo sapiens]	671283
Q8WUM0	NUP133	Nuclear pore complex protein Nup133 [OS=Homo sapiens]	225793		204985
P62070	RRAS2	Ras-related protein R-Ras2 [OS=Homo sapiens]
Q13405	MRPL49	Large ribosomal subunit protein mL49 [OS=Homo sapiens]	170005		56765
P61513	RPL37A	Large ribosomal subunit protein eL43 [OS=Homo sapiens]	1.74552e+06		526782			1.03703e+06
Q9H078	CLPB	Mitochondrial disaggregase [OS=Homo sapiens]	237680
Q9UHI6	DDX20	Probable ATP-dependent RNA helicase DDX20 [OS=Homo sapiens]					95728.3
Q96GG9	DCUN1D1	DCN1-like protein 1 [OS=Homo sapiens]	183528		331240
P49903	SEPHS1	Selenide, water dikinase 1 [OS=Homo sapiens]	259579		898651
Q63HN8	RNF213	E3 ubiquitin-protein ligase RNF213 [OS=Homo sapiens]
Q9UN86	G3BP2	Ras GTPase-activating protein-binding protein 2 [OS=Homo sapiens]			298037
Q9C037	TRIM4	E3 ubiquitin-protein ligase TRIM4 [OS=Homo sapiens]
Q92828	CORO2A	Coronin-2A [OS=Homo sapiens]
Q8IWE2	FAM114A1	Protein NOXP20 [OS=Homo sapiens]	160274		199681
Q06265	EXOSC9	Exosome complex component RRP45 [OS=Homo sapiens]					176986
Q8TC07	TBC1D15	TBC1 domain family member 15 [OS=Homo sapiens]			196167
Q9Y4P3	TBL2	Transducin beta-like protein 2 [OS=Homo sapiens]	274670
Q8TCJ2	STT3B	Dolichyl-diphosphooligosaccharide--protein glycosyltransferase subunit STT3B [OS=Homo sapiens]	1.0511e+06
O95861	BPNT1	3'(2'),5'-bisphosphate nucleotidase 1 [OS=Homo sapiens]	224522		1.02183e+06
Q7L0Y3	TRMT10C	tRNA methyltransferase 10 homolog C [OS=Homo sapiens]
Q12765	SCRN1	Secernin-1 [OS=Homo sapiens]	273475		360732
P57772	EEFSEC	Selenocysteine-specific elongation factor [OS=Homo sapiens]	56572.3		163624		98765.7
Q13425	SNTB2	Beta-2-syntrophin [OS=Homo sapiens]
O43488	AKR7A2	Aflatoxin B1 aldehyde reductase member 2 [OS=Homo sapiens]	149687		416652
P51452	DUSP3	Dual specificity protein phosphatase 3 [OS=Homo sapiens]	189220		1.10089e+06
Q9NZ32	ACTR10	Actin-related protein 10 [OS=Homo sapiens]	217946				122068
Q9Y5L0	TNPO3	Transportin-3 [OS=Homo sapiens]	113887
Q9Y2X7	GIT1	ARF GTPase-activating protein GIT1 [OS=Homo sapiens]			672406
P68402	PAFAH1B2	Platelet-activating factor acetylhydrolase IB subunit alpha2 [OS=Homo sapiens]	1.61153e+06		944774
P09234	SNRPC	U1 small nuclear ribonucleoprotein C [OS=Homo sapiens]	543968		323684
Q8N9Q2	SREK1IP1	Protein SREK1IP1 [OS=Homo sapiens]			804886		2.64206e+06
O75190	DNAJB6	DnaJ homolog subfamily B member 6 [OS=Homo sapiens]	266844
O75608	LYPLA1	Acyl-protein thioesterase 1 [OS=Homo sapiens]	1.1883e+06		1187732
Q8WVC6	DCAKD	Dephospho-CoA kinase domain-containing protein [OS=Homo sapiens]
P49585	PCYT1A	Choline-phosphate cytidylyltransferase A [OS=Homo sapiens]	161533
Q9NRX5	SERINC1	Serine incorporator 1 [OS=Homo sapiens]	1.69252e+06	111893
Q9BV68	RNF126	E3 ubiquitin-protein ligase RNF126 [OS=Homo sapiens]	106941				91567.3
O95302	FKBP9	Peptidyl-prolyl cis-trans isomerase FKBP9 [OS=Homo sapiens]	338233		210739
Q9Y673	ALG5	Dolichyl-phosphate beta-glucosyltransferase [OS=Homo sapiens]	145450		139829
Q9UKX7	NUP50	Nuclear pore complex protein Nup50 [OS=Homo sapiens]	65103.2		476525
Q15404	RSU1	Ras suppressor protein 1 [OS=Homo sapiens]	203605		231317
Q14011	CIRBP	Cold-inducible RNA-binding protein [OS=Homo sapiens]	150259		217154
Q8WVT3	TRAPPC12	Trafficking protein particle complex subunit 12 [OS=Homo sapiens]			106838
Q9Y2Z2	MTO1	Protein MTO1 homolog, mitochondrial [OS=Homo sapiens]
Q9BRP8	PYM1	Partner of Y14 and mago [OS=Homo sapiens]	618312
Q7L4I2	RSRC2	Arginine/serine-rich coiled-coil protein 2 [OS=Homo sapiens]			141742
Q9UHR4	BAIAP2L1	Brain-specific angiogenesis inhibitor 1-associated protein 2-like protein 1 [OS=Homo sapiens]	80710.6		351044
Q6P1M0	SLC27A4	Long-chain fatty acid transport protein 4 [OS=Homo sapiens]	110233
P05114	HMGN1	Non-histone chromosomal protein HMG-14 [OS=Homo sapiens]	331875		477851
Q99797	MIPEP	Mitochondrial intermediate peptidase [OS=Homo sapiens]
P25311	AZGP1	Zinc-alpha-2-glycoprotein [OS=Homo sapiens]	97337.3				59896.6	193516
Q8IWB9	TEX2	Testis-expressed protein 2 [OS=Homo sapiens]			185866		70894.2
Q8NE86	MCU	Calcium uniporter protein, mitochondrial [OS=Homo sapiens]	383694
Q9GZZ9	UBA5	Ubiquitin-like modifier-activating enzyme 5 [OS=Homo sapiens]	172195
Q5JTV8	TOR1AIP1	Torsin-1A-interacting protein 1 [OS=Homo sapiens]	137727		424718
Q13242	SRSF9	Serine/arginine-rich splicing factor 9 [OS=Homo sapiens]	375609		97430
Q96DB5	RMDN1	Regulator of microtubule dynamics protein 1 [OS=Homo sapiens]			93253.8
Q8NEJ9	NGDN	Neuroguidin [OS=Homo sapiens]	130880				89483.2
P80723	BASP1	Brain acid soluble protein 1 [OS=Homo sapiens]	160068
P57735	RAB25	Ras-related protein Rab-25 [OS=Homo sapiens]
Q9BXB5	OSBPL10	Oxysterol-binding protein-related protein 10 [OS=Homo sapiens]	195086		196738
O95786	RIGI	Antiviral innate immune response receptor RIG-I [OS=Homo sapiens]			89186.1
Q96P63	SERPINB12	Serpin B12 [OS=Homo sapiens]						366348
Q96S52	PIGS	GPI transamidase component PIG-S [OS=Homo sapiens]	261546		105185
Q9UNQ2	DIMT1	Probable dimethyladenosine transferase [OS=Homo sapiens]
Q6UN15	FIP1L1	Pre-mRNA 3'-end-processing factor FIP1 [OS=Homo sapiens]	100111		141280		77089.6
O00264	PGRMC1	Membrane-associated progesterone receptor component 1 [OS=Homo sapiens]	909416		362399
Q9Y547	IFT25	Intraflagellar transport protein 25 homolog [OS=Homo sapiens]	170442		361268
Q9NX62	BPNT2	Golgi-resident adenosine 3',5'-bisphosphate 3'-phosphatase [OS=Homo sapiens]	369310		171738
P41236	PPP1R2	Protein phosphatase inhibitor 2 [OS=Homo sapiens]	293135		944659		154026
Q8IWB7	WDFY1	WD repeat and FYVE domain-containing protein 1 [OS=Homo sapiens]	427006		182593
Q99598	TSNAX	Translin-associated protein X [OS=Homo sapiens]	199237		276921
Q9BZH6	WDR11	WD repeat-containing protein 11 [OS=Homo sapiens]	150075
P27361	MAPK3	Mitogen-activated protein kinase 3 [OS=Homo sapiens]			128033
Q9BPZ7	MAPKAP1	Target of rapamycin complex 2 subunit MAPKAP1 [OS=Homo sapiens]	66310.3		56989.4		55550.1
P52594	AGFG1	Arf-GAP domain and FG repeat-containing protein 1 [OS=Homo sapiens]	91680		1.00709e+06
Q9NZZ3	CHMP5	Charged multivesicular body protein 5 [OS=Homo sapiens]	622384		117881
Q6RW13	AGTRAP	Type-1 angiotensin II receptor-associated protein [OS=Homo sapiens]	597454					229122
A8K2U0	A2ML1	Alpha-2-macroglobulin-like protein 1 [OS=Homo sapiens]			390316
P41240	CSK	Tyrosine-protein kinase CSK [OS=Homo sapiens]	92643.6		322850
Q09161	NCBP1	Nuclear cap-binding protein subunit 1 [OS=Homo sapiens]	288499		305403
Q14108	SCARB2	Lysosome membrane protein 2 [OS=Homo sapiens]	856574		541344
Q9P287	BCCIP	BRCA2 and CDKN1A-interacting protein [OS=Homo sapiens]	527827		668984
P33527	ABCC1	Multidrug resistance-associated protein 1 [OS=Homo sapiens]	549826
O60568	PLOD3	Multifunctional procollagen lysine hydroxylase and glycosyltransferase LH3 [OS=Homo sapiens]	155124		88591.5
Q96CX2	KCTD12	BTB/POZ domain-containing protein KCTD12 [OS=Homo sapiens]	410416
P51570	GALK1	Galactokinase [OS=Homo sapiens]	108711
Q9UBI1	COMMD3	COMM domain-containing protein 3 [OS=Homo sapiens]	42920.6		132015
Q9BZQ8	NIBAN1	Protein Niban 1 [OS=Homo sapiens]	170641		185753
Q9Y6A9	SPCS1	Signal peptidase complex subunit 1 [OS=Homo sapiens]	577464		145728		92536
Q14254	FLOT2	Flotillin-2 [OS=Homo sapiens]	270580
Q13492	PICALM	Phosphatidylinositol-binding clathrin assembly protein [OS=Homo sapiens]	197363		355468
Q96H20	SNF8	Vacuolar-sorting protein SNF8 [OS=Homo sapiens]	258417	76173.8
Q9UBV2	SEL1L	Protein sel-1 homolog 1 [OS=Homo sapiens]	346930
Q9H4A3	WNK1	Serine/threonine-protein kinase WNK1 [OS=Homo sapiens]			326521
Q9H6Z4	RANBP3	Ran-binding protein 3 [OS=Homo sapiens]	179070		266529
Q16864	ATP6V1F	V-type proton ATPase subunit F [OS=Homo sapiens]
P50148	GNAQ	Guanine nucleotide-binding protein G(q) subunit alpha [OS=Homo sapiens]
O94915	FRYL	Protein furry homolog-like [OS=Homo sapiens]			1.03674e+06
P00813	ADA	Adenosine deaminase [OS=Homo sapiens]	353829
Q13616	CUL1	Cullin-1 [OS=Homo sapiens]	73480.7		127745
Q96KP1	EXOC2	Exocyst complex component 2 [OS=Homo sapiens]			240414
O95168	NDUFB4	NADH dehydrogenase [ubiquinone] 1 beta subcomplex subunit 4 [OS=Homo sapiens]	480979	182989
P51617	IRAK1	Interleukin-1 receptor-associated kinase 1 [OS=Homo sapiens]
O94817	ATG12	Ubiquitin-like protein ATG12 [OS=Homo sapiens]	93459.3		122737		96783.3
Q05048	CSTF1	Cleavage stimulation factor subunit 1 [OS=Homo sapiens]			113742
Q6YHK3	CD109	CD109 antigen [OS=Homo sapiens]	330218		73235.3
Q9UI30	TRMT112	Multifunctional methyltransferase subunit TRM112-like protein [OS=Homo sapiens]			139099
Q9NWS0	PIH1D1	PIH1 domain-containing protein 1 [OS=Homo sapiens]			455470		246286
Q9NRV9	HEBP1	Heme-binding protein 1 [OS=Homo sapiens]	270281		340812
Q02978	SLC25A11	Mitochondrial 2-oxoglutarate/malate carrier protein [OS=Homo sapiens]	430669
Q9UKM9	RALY	RNA-binding protein Raly [OS=Homo sapiens]	265279
Q6FI81	CIAPIN1	Anamorsin [OS=Homo sapiens]	108165		880286			87889.1
O15173	PGRMC2	Membrane-associated progesterone receptor component 2 [OS=Homo sapiens]	951812		286207
Q16630	CPSF6	Cleavage and polyadenylation specificity factor subunit 6 [OS=Homo sapiens]	90846		121694
P08648	ITGA5	Integrin alpha-5 [OS=Homo sapiens]	92684.1		513111
Q7Z5G4	GOLGA7	Golgin subfamily A member 7 [OS=Homo sapiens]	1.01268e+06
Q8N392	ARHGAP18	Rho GTPase-activating protein 18 [OS=Homo sapiens]			280659
Q9Y3D9	MRPS23	Small ribosomal subunit protein mS23 [OS=Homo sapiens]
Q96J01	THOC3	THO complex subunit 3 [OS=Homo sapiens]	154686		286874
Q9H0D6	XRN2	5'-3' exoribonuclease 2 [OS=Homo sapiens]	86354.9		227249
Q9NVS9	PNPO	Pyridoxine-5'-phosphate oxidase [OS=Homo sapiens]	572408		566591
Q13868	EXOSC2	Exosome complex component RRP4 [OS=Homo sapiens]			215897		278964
Q8WVY7	UBLCP1	Ubiquitin-like domain-containing CTD phosphatase 1 [OS=Homo sapiens]	99954.5		823311
O00170	AIP	AH receptor-interacting protein [OS=Homo sapiens]	274139		205600
P21397	MAOA	Amine oxidase [flavin-containing] A [OS=Homo sapiens]	467793		100559	33068
P53680	AP2S1	AP-2 complex subunit sigma [OS=Homo sapiens]	690457		334605
Q9Y5S2	CDC42BPB	Serine/threonine-protein kinase MRCK beta [OS=Homo sapiens]			419192
P19404	NDUFV2	NADH dehydrogenase [ubiquinone] flavoprotein 2, mitochondrial [OS=Homo sapiens]	247735
O14776	TCERG1	Transcription elongation regulator 1 [OS=Homo sapiens]			218765
P67812	SEC11A	Signal peptidase complex catalytic subunit SEC11A [OS=Homo sapiens]	911293		46836.9
Q9NWV8	BABAM1	BRISC and BRCA1-A complex member 1 [OS=Homo sapiens]			201774		23467.8
O94822	LTN1	E3 ubiquitin-protein ligase listerin [OS=Homo sapiens]	211510
P62995	TRA2B	Transformer-2 protein homolog beta [OS=Homo sapiens]	678291		67096.2		222302
O96008	TOMM40	Mitochondrial import receptor subunit TOM40 homolog [OS=Homo sapiens]	1.28953e+06
Q00577	PURA	Transcriptional activator protein Pur-alpha [OS=Homo sapiens]	304152		226351
O43617	TRAPPC3	Trafficking protein particle complex subunit 3 [OS=Homo sapiens]	715207		465074
Q53T59	HS1BP3	HCLS1-binding protein 3 [OS=Homo sapiens]			90953.6
Q9BRT3	MIEN1	Migration and invasion enhancer 1 [OS=Homo sapiens]			274059
P23497	SP100	Nuclear autoantigen Sp-100 [OS=Homo sapiens]			1.0445e+06
Q9C0B1	FTO	Alpha-ketoglutarate-dependent dioxygenase FTO [OS=Homo sapiens]	54286.6
Q14683	SMC1A	Structural maintenance of chromosomes protein 1A [OS=Homo sapiens]
Q9H4K7	MTG2	Mitochondrial ribosome-associated GTPase 2 [OS=Homo sapiens]
Q14331	FRG1	Protein FRG1 [OS=Homo sapiens]	103714		97062.9
Q14554	PDIA5	Protein disulfide-isomerase A5 [OS=Homo sapiens]
Q96HP0	DOCK6	Dedicator of cytokinesis protein 6 [OS=Homo sapiens]
Q86X55	CARM1	Histone-arginine methyltransferase CARM1 [OS=Homo sapiens]	220441		109063
Q9UKV3	ACIN1	Apoptotic chromatin condensation inducer in the nucleus [OS=Homo sapiens]			170657
Q53GS9	USP39	Ubiquitin carboxyl-terminal hydrolase 39 [OS=Homo sapiens]	272337
P04062	GBA1	Lysosomal acid glucosylceramidase [OS=Homo sapiens]	83270.3
Q3LXA3	TKFC	Triokinase/FMN cyclase [OS=Homo sapiens]	91101.6		109358
Q9Y4H2	IRS2	Insulin receptor substrate 2 [OS=Homo sapiens]					175343
O15347	HMGB3	High mobility group protein B3 [OS=Homo sapiens]	894400		830862
Q9BV40	VAMP8	Vesicle-associated membrane protein 8 [OS=Homo sapiens]	1.66888e+06
Q9NYY8	FASTKD2	FAST kinase domain-containing protein 2, mitochondrial [OS=Homo sapiens]	80751.9
Q99848	EBNA1BP2	Probable rRNA-processing protein EBP2 [OS=Homo sapiens]	114178				105207
Q8WZA9	IRGQ	Immunity-related GTPase family Q protein [OS=Homo sapiens]			142900
Q15437	SEC23B	Protein transport protein Sec23B [OS=Homo sapiens]
Q9BSC4	NOL10	Nucleolar protein 10 [OS=Homo sapiens]	265992
Q9UL15	BAG5	BAG family molecular chaperone regulator 5 [OS=Homo sapiens]			94113.9
Q9BYK8	HELZ2	Helicase with zinc finger domain 2 [OS=Homo sapiens]
Q9UHY7	ENOPH1	Enolase-phosphatase E1 [OS=Homo sapiens]	200855		724885
O60573	EIF4E2	Eukaryotic translation initiation factor 4E type 2 [OS=Homo sapiens]	2.38794e+06		239528
Q86XP3	DDX42	ATP-dependent RNA helicase DDX42 [OS=Homo sapiens]	88537.7		301455
P36507	MAP2K2	Dual specificity mitogen-activated protein kinase kinase 2 [OS=Homo sapiens]	291397		113891
O75694	NUP155	Nuclear pore complex protein Nup155 [OS=Homo sapiens]			195138
P19971	TYMP	Thymidine phosphorylase [OS=Homo sapiens]			134492
O95486	SEC24A	Protein transport protein Sec24A [OS=Homo sapiens]
Q15050	RRS1	Ribosome biogenesis regulatory protein homolog [OS=Homo sapiens]	124590
Q14728	MFSD10	Major facilitator superfamily domain-containing protein 10 [OS=Homo sapiens]	158680
Q96JQ2	CLMN	Calmin [OS=Homo sapiens]	69856.2
Q96CV9	OPTN	Optineurin [OS=Homo sapiens]	123386		60439.3
Q9UBB5	MBD2	Methyl-CpG-binding domain protein 2 [OS=Homo sapiens]	174911					73746.5
Q8IYB3	SRRM1	Serine/arginine repetitive matrix protein 1 [OS=Homo sapiens]	199393		209979
Q15582	TGFBI	Transforming growth factor-beta-induced protein ig-h3 [OS=Homo sapiens]			53531.1
Q16629	SRSF7	Serine/arginine-rich splicing factor 7 [OS=Homo sapiens]	993031		208577		304880
P78318	IGBP1	Immunoglobulin-binding protein 1 [OS=Homo sapiens]			470681
Q53H96	PYCR3	Pyrroline-5-carboxylate reductase 3 [OS=Homo sapiens]	161511		139246		132059
Q8NFW8	CMAS	N-acylneuraminate cytidylyltransferase [OS=Homo sapiens]	229621		119173
P48507	GCLM	Glutamate--cysteine ligase regulatory subunit [OS=Homo sapiens]	139743		163044
P52895	AKR1C2	Aldo-keto reductase family 1 member C2 [OS=Homo sapiens]	591352
Q5EBL8	PDZD11	PDZ domain-containing protein 11 [OS=Homo sapiens]			212683		91865.5
P31151	S100A7	Protein S100-A7 [OS=Homo sapiens]					162739	239464
Q96JH7	VCPIP1	Deubiquitinating protein VCPIP1 [OS=Homo sapiens]			80406.1
Q86Y82	STX12	Syntaxin-12 [OS=Homo sapiens]	524400
Q9P2B4	CTTNBP2NL	CTTNBP2 N-terminal-like protein [OS=Homo sapiens]			312116
Q9UNP9	PPIE	Peptidyl-prolyl cis-trans isomerase E [OS=Homo sapiens]			99750.2
Q86VN1	VPS36	Vacuolar protein-sorting-associated protein 36 [OS=Homo sapiens]	604712
Q9UHY1	NRBP1	Nuclear receptor-binding protein [OS=Homo sapiens]	178779		438214
O75937	DNAJC8	DnaJ homolog subfamily C member 8 [OS=Homo sapiens]	756588		689577
Q8IVT2	MISP	Mitotic interactor and substrate of PLK1 [OS=Homo sapiens]			65639.7		80182.6
Q15813	TBCE	Tubulin-specific chaperone E [OS=Homo sapiens]			85935.5
Q9BVI4	NOC4L	Nucleolar complex protein 4 homolog [OS=Homo sapiens]	101309
P35249	RFC4	Replication factor C subunit 4 [OS=Homo sapiens]	199307		114290
Q9BYT8	NLN	Neurolysin, mitochondrial [OS=Homo sapiens]			272188
P21291	CSRP1	Cysteine and glycine-rich protein 1 [OS=Homo sapiens]			1.81179e+06	30234.3
Q6ZSR9		Uncharacterized protein FLJ45252 [OS=Homo sapiens]			144546
Q5ST30	VARS2	Valine--tRNA ligase, mitochondrial [OS=Homo sapiens]
Q6VEQ5	WASH2P	WAS protein family homolog 2 [OS=Homo sapiens]			632599
P63218	GNG5	Guanine nucleotide-binding protein G(I)/G(S)/G(O) subunit gamma-5 [OS=Homo sapiens]	1.01075e+06		831819
Q5T0W9	FAM83B	Protein FAM83B [OS=Homo sapiens]	102393		960918
Q9NW15	ANO10	Anoctamin-10 [OS=Homo sapiens]	202894
[truncated: 1,297 more rows]
