# Supplementary material for: Differentiation-dependent proximity proteomics identifies novel host factors linked to HPV16 E2 function
Source: mBio. 2026 Jan 12;17(2):e03194-25. doi: 10.1128/mbio.03194-25 (PMC12892938; doi:10.1128/mbio.03194-25)
Supplement: Table S2 — Protein interactor lists. [file mbio.03194-25-s0004.xlsx]

## Sheet: Interactors in Common
	E2 Monolayer	E2 Calcium	TOPBP1 Monolayer	TOPBP1 Calcium
E2 Monolayer	2170	377	1700	343
E2 Calcium		406	362	219
TOPBP1 Monolayer			2176	351
TOPBP1 Calcium				372

## Sheet: E2 and TOPBP1 Comparison
Monolayer			Calcium
E2 only	E2 and TOPBP1	TOPBP1 only	E2 only	E2 and TOPBP1	TOPBP1 only
SMCHD1	ACOX1	ZMYM3	COPE	DNAJA3	EIF3A
DHX36	WASHC4	DIP2A	DDRGK1	KRT78	ATP5MK
SMARCC1	COMMD3	TAF4	JAK1	DSC1	ECHDC1
CIB1	WDR44	NCAPD2	EIF2AK2	GCDH	ALDH4A1
SETD3	EXOSC4	RHOC	TMEM126A	TMEM109	LARS1
NAV1	TBC1D5	ARSA	PYGL	TUBA1A	CSRP1
TRMT1	STAT2	FZD6	SRRT	TUBB4B	SNRNP200
NPLOC4	BAG3	VAV2	SRP54	TUBA4A	CDC37
PNPLA6	EEFSEC	UBAC1	YARS2	ACACA	SEC62
STX18	RELA	KDM3B	CBR1	GAPDH	EIF2S2
EXD2	DDX41	PRPF40B	NAMPT	S100A2	MAOA
SEC24D	CD2BP2	BCAT1	LASP1	SFN	FBL
MYD88	LUC7L3	SCAF4	COPB2	ENO1	DDX54
TOR1AIP2	ZC3HAV1	PRKAR1A	ATP6V1G1	AHNAK	ARPC3
MRPL24	SMARCB1	HEATR5B	RAB14	MYH9	SURF4
FTO	FAF1	CDKN2AIP	PSMD3	ACADM	GNAI1
SLC33A1	ATG7	TRIP12	RALB	PYCR1	SF3B4
ATP6V0C	AASDHPPT	RPRD2	AIMP2	IDH2	KLC1
PIGT	LUZP1	EXOSC3	RBM28	ALDH18A1	EIF3F
XPO5	SSH3	SCYL2	PRDX3	PDHB	DHX15
DDX18	SF3A2	MINK1	MYO1D	GALNT3	EHHADH
VPS45	PRPF3	BCAS2	TSFM	ARF5	CHD4
GOLGA2	NUP160	PLSCR1	NDUFS1	HNRNPL	SF3B3
SLC25A17	NUP50	PANK4	ETHE1	SUCLG1	ILF3
NOB1	CNOT7	FAHD2A	GNAS	GLS	UBE2V2
DNAAF5	MAPKAP1	RBCK1	STOM	LYPLA2	RPL10
THBD	LLGL1	TGFBI	DHCR24	LONP1	CALU
NT5DC2	KPNA6	PARG	AHSA1	SDHA	OGA
MGST1	UBXN7	ARL15	EIF4A3	MCCC2	DHX9
YARS2	STRN	SETD7	NDUFA9	CYB5R1	CORO1C
MFSD1	CLNS1A	EIF2D	COX5A	ANXA11	PKP1
CETN2	AMPD2	PPP4R3A	IDH3B	TRAP1	RPLP0
CLMN	VAC14	NEDD4	ARPC4	DHCR7	KIF5B
TRADD	MVB12A	DNAJB2	IGF2BP2	H1-10	NCSTN
BIRC2	DDX60	FNBP4	TCP1	ARL6IP5	RCN1
GIPC1	FNTA	DIABLO	TUBB3	MCCC1	CASP14
ATP2B1	CDC42EP1	PLS1	U2AF2	ANXA7	PRDX4
LSM14A	CUL1	PDS5B	PABPN1	LAP3	PSMC5
AJUBA	NUMB	COBLL1	XRCC5	SAR1A	PRMT1
VANGL1	AFDN	ARHGAP35	PSMC2	PCK2	COX4I1
PROSER2	DRG2	RFC5	RCN2	ATP1B3	SRP68
SLC12A9	RPA3	DPH6	STT3A	PKP3	RAB35
PTK7	IDH3B	ZNF687	ESYT1	TFG	USO1
VPS25	DVL1P1	MISP	SNF8	STOML2	SRSF1
IAH1	DRAP1	TRAPPC4	RBM3	SEC22B	RAB11B
FXR2	SNRPD1	SCYL1	MAP1LC3B2	H2AC4; H2AC8	EXOSC4
RWDD4	PPP6R3	NUFIP2	VWA8	MTHFD1L	BABAM2
MSH2	GOLGA5	DOCK5	TES	HSD17B10	PRPF40A
IGSF3	BAIAP2L1	SGTB	CHMP2A	ATP5PD	NAA35
NFS1	PHLDB2	UEVLD	PTPRF	ETFB	HPX
TELO2	VPS37B	TMF1	ACP1	SUCLG2	CPNE3
TRIM16	RFC2	PSMG3	ARCN1	RPS7	GLUD1
ATP6AP1	WASHC3	IRAK4	PSMA4	HNRNPH1	NRAS
RRP1	COMMD4	PIK3R4	DVL1P1	HNRNPC	IMP3
RAVER1	CNOT9	GTF2E2	ARF6	CAVIN1	SEC61A1
AGO4	RO60	INTS14	CHP1	RAB5C	G6PD
CLPX	XRN2	SRGAP1	FARSA	OAT	HNRNPUL2
FASTKD2	HIKESHI	HSPA14	AIMP1	TMED4	DNAJC13
SFXN3	HIBADH	RAB27A	HMOX2	HADHB	GOT2
RAB27B	ERC1	SH3PXD2B	MRPS5	H4C1; H4C11; H4C12; H4C13; H4C14; H4C15; H4C16; H4C2; H4C3; H4C4; H4C5; H4C6; H4C8; H4C9	NPTN
GBA1	DDX42	KANK2	IFNGR1	CD9	RPL10A
CYGB	RPAP3	NUDT9	TMOD3	SHMT2	TPM4
CHSY3	TJP1	TRAPPC13	PDLIM1	DDX3X	PUF60
PBXIP1	RICTOR	AP4E1	PSMC3	CSTA	PIP
VPS26B	COASY	MED22	ATP6V1E1	H2AX	TMED5
ADIPOR1	CPSF6	SELENOO	IKBIP	H1-3	CS
PLD3	EML4	UBAP1	GFM1	GNB2	GTPBP4
SAMM50	TKFC	ASL	CLPX	KHSRP	NAT10
CLUH	RIN1	USP47	CAD	DDX17	ARF3
PDCD11	LIN7C	MMUT	EMC2	CYB5R3	PSMD13
RAB29	AGFG1	VCPIP1	NOP16	RPL27	RAB8A
CHTOP	SYAP1	PDLIM4	THRAP3	SLC1A5	IDH1
ANTXR2	CSK	MON2	RUVBL1	RPS10	GARS1
MRPL1	ITGA5	MALT1	RAP1B	ACTR3	TECR
TTYH3	PIN1	PAF1	APP	H1-5	CSNK2A1
FAM241A	ATG12	DCAF7	EIF3J	VAPA	RAB2A
TP63	PPFIBP1	EXOSC5	STMN1	PARK7	PEX14
TMUB1	RTN3	POLR2A	SERINC1	RPS13	SF3B6
GATD1	PML	GSTT2	LGALS3BP	RPS14	FABP5
MANBAL	PLOD1	KGD4	GPX1	PABPC1	FTH1
FAM133B	TRIM21	ZRANB2	CDCP1	SEPTIN9	CKMT1A; CKMT1B
SAAL1	CFDP1	HOMER3	SEC31A	HNRNPA2B1	KTN1
ERLEC1	CCDC50	ITSN2	APRT	DSP	MX1
UBXN6	ACAT1	CUX1	NDUFB3	IFI16	ITGA3
AZGP1	LRRC40	EXOC8	VCP	SND1	PPP2CA
EFNB1	EPB41L2	ARHGEF18	S100A9	RPL31	PCBP2
DLGAP4	PKP1	TBCE	NDUFA4	PLP2	RPL36A
BRD4	UBLCP1	NT5C2	RTRAF	FUBP1	PRPF19
PXMP2	FIP1L1	SEC16A	SEPTIN2	RPL34	PSMD11
LARP4B	COMMD2	PAPOLA	RUVBL2	YWHAG	XRCC6
OS9	NAXE	TMEM40	SQSTM1	PCCB	RPS27
NOC4L	METTL3	CNOT6	GATD3B	ATP5F1C	ECHS1
TMEM63B	COL7A1	SMARCD2	RPS6	HNRNPD	ARL8B
ORMDL2	ABCF3	UBR5	ERH	BCAP31	DIAPH1
DLG1	FAM83B	JMJD7	UTP3	NACA	SPTAN1
GPR89B	ASCC2	DPH5	ZNF593	PSMA7	NPC1
DIS3	STK39	RIGI	SFPQ	RPL13A	ACSL3
C12orf57	FRG1	ZC3H4	RPS28	EPRS1	RPL3
MAIP1	ADPRS	DUSP23	PGAM1	SSR4	HNRNPH3
DDX24	RELCH	SRGAP2	COPG1	HADHA	PI4K2A
LHFPL2	NFKB2	HS1BP3	ATP5PO	SLC7A5	ITGB1
CASP8	NCK1	SMAD9	CLIC1	ITGA6	DLST
CLPTM1	SNRNP27	RPP30	ATP1B1	RPS17	SHTN1
GNA15	CSNK2A2	RAB23	HNRNPF	RPSA	EFTUD2
CDK9	MZT2B	RMDN1	CCT3	RPS11	MRPL57
RNF126	CNOT3	BAG5	NDUFB10	TMED9	CSTF2
RIOK3	NCBP2	EIF4G3	MYO1C	CCT7	TPM3
NNMT	OCIAD2	USP24	NTPCR	COPA	H2AZ1
PREB	PSMB7	NBAS	NDUFB4	TMED10	S100A8
HAX1	ESRP1	LRRC1	TMCO1	RPL26	DPYSL2
KRTCAP2	CCDC6	FOCAD	VDAC3	RPL7A	OGDH
GALK1	CIAPIN1	FAM83G	TMEM43	CCT4	TCOF1
PPP2R5D	TPP2	UBFD1	SLC38A2	MTHFD1	MRE11
PCNP	SAR1B	FN3KRP	NOTCH1	RPS24	PRPF8
SLC9A6	USP7	BAD	WDR1	PHB2	NIPSNAP1
SLC27A4	GTF2I	TATDN1	VPS25	HNRNPU	DLD
URM1	PMPCA	CC2D1A	HSD17B12	PCCA	CAPZA1
GOLPH3	VPS37A	EXOC6B	UTP14A	RPS25	RPL6
POLR1C	PRPF40A	EXOC3	PGK1	PRDX2	SLC16A1
CEBPB	ERAP1	SNX8	PPIB	YWHAQ	FDXR
TIMM8B	ATL2	CNOT11	GCN1	RPL23A	SNRPB
TIMM50	ECI2	IRF2BPL	CAV2	RPS19	SYNCRIP
TNPO3	RBM42	SEC62	LMAN1	HSPA9	RPS3A
TMEM245	LZTFL1	PDXDC1	EEF1G	HSPA1B	ATP5MG
PTRHD1	PDS5A	PPIE	OXCT1	FSCN1	NSDHL
SEC24B	PPIL1	OTULIN	RPS23	RPL27A	PAICS
EBNA1BP2	DNAJC13	PRRC2C	PDCD6IP	TUBB6	HP1BP3
RRP7A	HSPA4L	COMMD9	PRNP	RAB1A	NUMA1
POLR2B	CTNNBL1	MICAL1	PHGDH	HYOU1	IDH3A
RBBP6	PPP1R13L	RASA1	MAPK1IP1L	VDAC2	KRT18
NBR1	TRIP13	SNRNP40	HNRNPAB	S100A14	RPL24
TTC1	GNA11	NCAPG	CLTA	JUP	PRDX5
PPT1	CHERP	ASS1	EIF5A	CCT2	SERPINH1
ARL2BP	MSH6	GLB1	ATP5ME	PDIA6	SNRPGP15
UBE2Z	ARGLU1	PELO	HNRNPDL	CCT5	H1-0
RRS1	SART3	SNX4	HNRNPM	CCT6A	MAP4
CHMP4C	PPAT	MAPKAPK3	SEC61G	EZR	RPL15
PITPNA	KCMF1	ARFGEF2	CHMP4A	RPN2	ACAT1
RRM1	RAD50	GRIPAP1	RPL12	ATP2A2	RPL36
DNAJC19	OPTN	TBK1	TIAL1	HSPE1	RACK1
TMEM126A	LRPAP1	COMMD6	MED12	CANX	RPL14
NOL6	SRP19	ARHGEF10	DDOST	SLC2A1	SNRPD2
NUDT1	SF3B4	TRAPPC12	ERLIN2	RPS16	CTSB
BNIP1	COMMD1	CTNNBIP1	UQCRC2	RAN	S100A16
GSK3B	UFC1	NEMF	PFKP	RPS9	ETFA
NUDCD1	DDX23	TBC1D10B	ALDH1B1	AHNAK2	SNRPD3
NGDN	ENDOD1	CDK7	TAF15	PRKDC	MSN
RFC3	PTPN12	UXT	RPL29	RPS8	GANAB
SCAMP4	POMP	WASL	RPS5	CCT8	MVP
LAMTOR2	CASP1	STRIP1	YWHAE	RPL7	RPL8
NCEH1	SNX5	NAGA	UQCRC1	VDAC1	RPS15
IK	STK3	CSTF1	COX5B	RPL13	RPL18
NIT1	ME2	ELOVL1	PDIA4	RPL4	RPL19
NCOA4	NHLRC2	CPT1A	CALML5	RPS3
MAP2	ARFGAP3	TNFAIP8	PEF1	SLC25A5
CLDN12	MARK2	ZFYVE19	MMP14	RPN1
SELENOH	STAT3	GCDH	HK1	HNRNPK
RNF13	ALDH16A1	PALS1	DSG3	MYOF
SERPINB8	RIMOC1	ACBD3	SSR1	RPS2
AP1S1	ASDURF	NT5DC1	CPS1	CKAP4
CIAO1	NUP107	YTHDF3	EIF4A1	TUFM
TRAF2	NUDT21	COPS7B	TMED2	ITGB4
CDK1	SAP30BP	IMPA1	RPS20	PLEC
TUBGCP3	CPPED1	INTS1	COL17A1	H2BC12
SPRYD4	LYAR	NELFB	GNAI2	ATP1A1
KDELR1	ACY1	PAWR	RPS4X	HSPB1
FLOT1	ZNG1B	TAOK3	RPL17	IQGAP1
MTHFD2	PSMF1	SDCBP2	SUCLA2	TUBB2A
RND3	TOR1AIP1	PAK1IP1	ATAD3A	ATP5F1B
PNPT1	NOP14	ARMT1	RPS26	S100A10
ACBD5	GNL3	COG6	RPL38	TAGLN2
WDR11	MEAK7	TAF9	BSG	LDHB
ACSL1	PMPCB	WDR12	RPL22	DYNC1H1
OCLN	GCLM	NELFCD	LRRC59	PC
CEBPZ	SH3GLB2	FAM91A1	IARS2	NCL
MRPS22	EPS8L2	HOOK3	RPL11	TKT
TIMM13	LIPE	POLR1G	CD59	NPM1
ALG2	UBA3	LNPK	CLTC	ACTN1
ASAH1	SELENOF	MAPK3	HNRNPA1	ATP5F1A
PIP	MAVS	ASAP1	DCD	RPS18
ATP9A	GNS	ITGB6	LRPPRC	LGALS1
RBM3	ALDH9A1	POLR2C	C11orf98	CALR
REEP4	SMARCC2	ARHGEF1	SQOR	TPI1
MTREX	TNPO2	RAMAC	PHB1	LMNA
RFT1	CPS1	NUDCD3	LGALS3	HSP90AB1
MFSD10	CHD4	PRAF2	CAV1	ALDH1A3
SLC39A14	CISD2	TYMP	RPL35	CFL1
GALNT7	THBS1	ISOC1		SERPINB5
BASP1	RPA1	C11orf68		EEF2
OSBPL9	MVK	ZFYVE16		ANXA1
PCYT1A	SKIC2	CEP43		HSP90B1
NDUFS8	SCFD1	RPS6KA3		FLNB
EMC6	DNAJC5	TRMT112		ALDOA
LRRFIP2	ALG5	FBLIM1		S100A11
GOLIM4	MRI1	EIF2B5		HSPD1
LMBRD1	AP1M2	MCMBP		PFN1
STAU1	ERGIC3	RSRC2		YWHAZ
CD58	AKR7A2	TP53BP1		VIM
RDH14	RAB5B	IRGQ		P4HB
PSEN1	CIRBP	JUNB		TUBB
STARD3NL	GFUS	MPST		S100A6
STX4	EPS15	DOCK9		FLNA
UBA5	ACTL6A	PPFIA1		LDHA
TNFRSF10B	ALDH1B1	TAB1		SLC3A2
SLC39A10	COPS7A	PITHD1		MYL12B
UQCRQ	THOC3	SSRP1		HSPA5
MBD2	PLOD3	PIN4		HSPA8
HPCAL1	DNPEP	OGT		HSP90AA1
PIGK	PPP6R1	ANKRD28		PKM
ATAD1	ASCC3	FOSL2		MYL6
SLC25A4	FAM114A1	OSBPL3		MYO1B
WFS1	CSTF2	SORBS3		FASN
NDUFA10	PYCR3	POLDIP3		ACTC1
NDUFB11	ARL6IP1	ANKHD1		ANXA2
SLC39A6	FMR1	OTUD4		EEF1A1
LGALS8	METAP2	LBR		ATP6V0D1
RAB35	ABHD14B	GEMIN5		TMED7
MARCKS	ATRIP	SCFD2		ATP5PB
SACM1L	PNN	AP2A2		MFGE8
MRTO4	PTGES2	UBAP2
AUP1	GNAI1	SUPT5H
UQCR10	IRF3	WASHC5
MBOAT7	PTPN11	SLAIN2
STX5	PGP	MDC1
SCAMP3	MRPL49	PPM1A
COA3	IFT25	ADISSP
SNRPB2	NIBAN1	WASH4P
PYCR2	TRIR	UACA
PLGRKT	PRPSAP2	NUP37
SCARB1	HNRNPH2	TANK
ANO10	CNOT1	PSMG1
SAFB2	IQGAP2	ACIN1
GRB2	DCTD	CWC27
PSMD9	SRXN1	SMARCE1
ENSA	PPIF	EXOC1
PAM16	SHMT1	RTF1
RRAGD	THYN1	AAGAB
VPS28	NRBP1	CFL2
GPR107	TBC1D2	MAP2K3
ANP32E	RANBP3	ASCC1
LTN1	DNAJC10	TEX2
ACOT8	AP3D1	TPP1
PTPRF	NUP43	HMGCL
PON2	DCUN1D1	AK4
STX16	HGS	FAM98B
TMX2	GAPVD1	SDC4
ACTR10	QDPR	NCAPH
FAM50A	MCM6	STAM2
PRKAA1	DCTN4	ELMO3
KIF2A	TUBGCP2	HMBS
TOMM5	SLC35B2	NUP155
HDAC2	HDHD2	TBC1D15
MYO9B	ARL6IP4	PDLIM2
ZNRD2	SPR	SAMD9
WBP2	ITPA	NELFE
CLPB	DUSP3	PPIC
TM7SF3	ARPP19	SYNGR2
EMC8	EIF2A	RIPK1
UBTF	SART1	BABAM1
SLC7A2	NRDC	XDH
NDUFV2	LSM12	CD99
GRSF1	LSM1	GOPC
EMC3	PRPSAP1	PDCL3
PTPN2	BLVRA	ERAP2
SQLE	BAG6	RAB32
BCLAF1	STRN3	CMTR1
DPM3	ROCK1	HSPA2
MIA3	FIS1	NAB1
SERINC3	CD81	SYNRG
PRP4K	OSBPL10	RIC8A
SNF8	MCFD2	GMFB
RALY	ITPK1	INF2
SPINT1	PICALM	PDZD11
NOL10	PTGR1	BCL2L1
DNAJB6	CTSC	PFDN4
RAB21	DTD1	GGA1
TCIRG1	UBE2O	LYPLAL1
FAM83H	TSNAX	EXOSC2
FLOT2	PARVA	NBN
USP39	RFC4	TCERG1
TBL2	SRRM1	TPD52
ADI1	ABHD12	OCRL
DDX47	COMMD8	MPI
NDUFA2	CORO1A	KLC2
NDUFB7	ENOPH1	COG1
NDUFS5	RBM25	SRSF5
SLC9A1	TOLLIP	WIPF2
TMTC3	BROX	PCDH15
SIGMAR1	RSU1	GDA
MRPS27	STAMBP	WDR5
PRKACA	EIF2B2	GOLGB1
TMBIM1	RAB3D	HOOK1
MRPS9	TSC22D1	CNPY3
LCLAT1	KPNA3	RNF214
UBXN1	SLC20A1	ATG5
PIGU	FERMT1	HCLS1
MAP1LC3B2	CUL4B	EXOC2
IL1B	PRRC1	RBM14
ERGIC1	CNP	TRIOBP
RALA	DNASE2	RBBP7
TM9SF1	RAB3GAP2	RHEB
SLC25A10	RAB34	COG4
VPS4A	RP2	BICD2
ERMP1	RBBP4	TXLNA
STK10	CARM1	ROCK2
B4GALT1	SHTN1	PMVK
SEL1L	RPA2	WRNIP1
TPBG	AIFM1	PPM1F
ADA	KPNA4	KYAT3
SLC25A13	PDCD4	EXOSC7
GPRC5A	PPL	STXBP2
P4HA2	FDXR	RAB11FIP5
SLC26A2	BPNT1	PAXX
MSMO1	NUP133	EXOSC6
LRRC8C	NUBPL	NLN
CD151	SF1	GLUL
FXYD3	THRAP3	AFAP1L2
HSD17B7	CMAS	MIX23
MCU	DDX39A	TRIM56
ATP2A1	PYCARD	MIEN1
GABARAPL2	NSF	GTF2F1
FGFBP1	ZW10	FKBP15
FAS	MYL6B	REPS1
GAR1	PPA2	SYMPK
NDUFS7	LSM14B	EIF2B1
PLOD2	IDE	ARHGAP18
NDUFB10	MVD	DAPP1
DSC3	ATP6V1G1	COG3
KCTD12	CSTF3	PSMB8
NUP85	ACO1	LRCH1
ITM2B	WASF2	G3BP2
SPINT2	MRPL57	NECAP2
LAMB1	DCTN3	PRRC2A
ARPC1A	AKT1S1	EXOC5
DHX30	MAPK1IP1L	NDE1
SLC25A11	AP3M1	NAPRT
HMGB2	EIF4A2	LSM2
POR	PAFAH1B3	CTTNBP2NL
SRSF3	MAPK14	USP10
SCD	CLIP1	ARFGAP2
PRPS1	RAB13	AFTPH
PRSS8	OGFR	RNMT
PSMD5	USP9X	WNK1
IGF2R	BRK1	RAB5A
ELAVL1	RABGGTA	STK4
VAMP7	SUMF2	CDK11B
STXBP3	GORASP2	HINT2
EMC7	CUL2	MAT2B
DCK	ACACB	TMEM109
EMD	SMS	RAB6D
APLP2	SEC23IP	POFUT1
CTSA	DCTPP1	PTGFRN
SNRNP70	CTNNB1	MMAB
NDUFB4	SEPHS1	NR3C1
NXN	CRKL	AK3
FBXO2	PPP1R18	GIGYF2
UBXN4	CDC5L	NAA10
RBM4	PIGS	U2SURP
PEX11B	GPX4	TPD52L1
ATP5F1D	RPL21	NFKB1
OSBPL8	GOLGA3	PPP6C
TMEM205	DECR1	EPN2
NDUFB9	ACADM	PIP4K2C
TMEM192	STX7	USP15
HACD2	LRBA	KPNA1
STX12	PXN	EHBP1
STX8	SH3BP1	IDH3G
ATP6V0A1	PRPF4	FHOD1
RPL32	HEBP1	A2ML1
ABCC1	STK26	IFIT5
CHCHD3	POLR2H	EFL1
FKBP2	GNPDA1	HDGFL2
HNRNPUL2	SHC1	CDC42BPB
PLAU	PDHA1	GABPA
UQCRB	SCRN1	ZNF185
EI24	GMPPA	RPS4Y1
STX6	AIP	PPIL3
TMX3	LNPEP	ITGAV
ZMPSTE24	HMGA1	EXOC4
AKR1C2	EDF1	PIH1D1
AGTRAP	PPCS	IGBP1
MAP1B	MRPL12	SAMHD1
VPS36	ACAD9	COPS8
CPD	PRKAR2A	MTA2
PURB	NUP88	ALDH4A1
CCDC47	DOCK7	NOSIP
PYM1	THOP1	ENAM
SLC37A2	NCBP1	HSPBP1
TM9SF3	UROD	ABRAXAS2
DHCR24	PYCR1	MED23
RSL1D1	MAP2K2	PLEKHO2
SLC30A1	DHRS7	PRPF31
RETSAT	GTF2F2	GATD3B
NDUFA9	PFAS	CYB5B
SLC25A25	PPP1R2	PFKFB2
SLIRP	MICALL1	COG2
NDUFA13	PDLIM7	GET4
H2BC11	CSNK1A1	ILKAP
ATG9A	STUB1	ABCF1
VTA1	DKC1	EXOSC8
TMED5	CSNK2B	TBL1XR1
HLA-C	NUP205	SMCR8
UBQLN1	PPP1CC	CTSZ
NT5E	DNAJA1	COPS6
NDUFS2	ADSL	BABAM2
MYO5C	RBM12	TMEM263
MAL2	MMS19	PSMB9
JAGN1	PCYT2	ATAD3B
COX6C	PURA	TACC2
EIF4A3	NUCB1	CARHSP1
BAX	PDCD5	ARFGAP1
HLA-E	SEPTIN10	AAK1
CHMP1B	PEA15	WASH2P
SDCBP	NAGK	ME1
SPTLC1	FAM120A	FAM114A2
MLEC	DDB2	RBM8A
SLC12A4	PIR	RNASEH2A
H2AZ1	FBL	GIT1
ERLIN1	ABI1	HCFC1
CHMP1A	CCAR1	CPSF2
ARL8B	OPA1	PLPBP
GOLGA7	POLR2E	ECI1
NDUFV1	SCRIB	NEK9
IMMT	ASNS	PARP1
SEC63	OAS3	EXOSC10
STT3B	ZNF207	SREK1IP1
NCLN	TCEA1	GPHN
APP	SMC4	MESD
SEC23A	MAP7D1	CNOT2
CLIP2	ACTR1B	PARP4
ATP6V0D1	PRXL2A	RAB3GAP1
PTGES	RPS27L	UBL4A
SLC4A7	CD109	ZNF646
ATP13A1	HMGN1	AKAP13
SNRPA	CCDC43	LSM7
PFKL	ACOT9	MAP2K1
ITCH	RBM17	GOLGA4
EMC2	PPME1	KANK1
TOMM40	FKBP9	ARHGEF7
DAD1	PPIH	CORO7
TMED7	FAH	EVPL
TM9SF2	SRSF11	FRYL
SLC38A2	SPATS2L	SP100
NDUFS3	HADH	UBE2D3
ACTBL2	DDX46	PGK2
FAR1	HSDL2	DDX52
FN1	ARL2	PPP2CA
ATP5PB	ZPR1	NUP153
CHMP3	GDI1	PDCD10
SEC61G	LZIC	TPM2
COX5B	MCM2	TRIP11
TECR	CTBP1	MRE11
CHMP2B	SRP72	SF3B6
CHMP6	NT5C	SWAP70
VAMP8	PLAA	DOCK8
LRRC8A	PLXNB2	SNX1
CDH3	EML2	ISG15
SERINC1	ITPR3	CDV3
CHP1	NDUFA4	CSRP1
NDUFS1	GRPEL1	STIM1
VDAC3	CLIC4	EPS15L1
NOMO2	PTPN23	DPYSL3
MFGE8	BPNT2	REEP5
CHMP4A	PAPSS1	SNX6
ENO3	GSDME	TRIP4
CD59	TRIM29	TMSB4X
TACSTD2	CD2AP	TUBA1A
CYBRD1	SRSF9	TUBB4B
SLC25A27	NUBP2	TUBA4A
LSR	SRRM2	ACACA
	RPE	GAPDH
	UAP1	S100A2
	DAZAP1	SFN
	DNAJC7	ENO1
	GRHPR	AHNAK
	PPP2CB	MYH9
	PPID
	PTMA
	NSUN2
	NTPCR
	DCPS
	SARG
	ZC3H15
	COPS3
	FTL
	AHCYL1
	GTPBP4
	CRK
	TMEM214
	DENR
	OAS2
	MAGOHB
	AP3S1
	NRAS
	OSBP
	ECPAS
	TUBG1
	PACSIN2
	AP3B1
	SGPL1
	EDC4
	CCAR2
	ILK
	WDFY1
	IDH2
	MOGS
	BAIAP2
	DPP9
	DYNLT1
	OSTF1
	PACSIN3
	AGK
	SOD2
	NIT2
	CAPRIN1
	TXNL1
	H1-0
	DLAT
	PPP1CA
	BZW2
	MYDGF
	ACOT13
	LRRC47
	PLBD2
	AKR1A1
	CDH1
	RDH11
	HP1BP3
	UPP1
	GSTK1
	WASHC2A
	UTP14A
	TBCD
	LANCL1
	DEK
	PPP1R12A
	MAOA
	HYPK
	BCL10
	SCPEP1
	PRPF6
	TOMM70
	CZIB
	PABPN1
	CYRIB
	SORD
	IGF2BP2
	PPP4R1
	PFN2
	PSPC1
	MEMO1
	LGALS3BP
	YAP1
	PCYOX1
	XPO7
	UNC45A
	SNX12
	EHD4
	SKP1
	NIPSNAP1
	CERS2
	PAIP1
	ACADVL
	PPP3R1
	NUP58
	AP1M1
	SGTA
	DNM2
	IL1RN
	SH3GLB1
	ATP6V1H
	SAE1
	ARHGAP1
	ALDH18A1
	PTPA
	PKP2
	JPT1
	BCCIP
	EWSR1
	SNRPA1
	TJP2
	FHL1
	WDR77
	KLC3
	SBDS
	PUF60
	PPP3CB
	SNRPC
	U2AF1
	STOM
	MPRIP
	TOMM34
	IST1
	CLINT1
	DERA
	SQSTM1
	AFG3L2
	SMC2
	TMEM33
	EEA1
	SPAG9
	BLMH
	PGLS
	XPOT
	PGAM5
	DFFA
	PNPO
	RANGAP1
	NAE1
	SPCS1
	CORO1B
	SERPINB1
	ARFIP1
	TRIM25
	GGH
	EIF1AY
	LETM1
	PI4K2A
	COPG2
	HNRNPR
	NHERF1
	NUP54
	PDHB
	GALNT3
	EIF2B4
	ETFA
	PTRH2
	AP1G1
	LMAN2
	OGA
	CUL3
	TSG101
	SNRPGP15
	CHMP5
	ARF5
	SDHB
	CBX3
	GNAI3
	CRYZ
	COMT
	MOB1B
	RWDD1
	CDCP1
	MX1
	COX5A
	IDI1
	DYNLRB1
	ADIRF
	PLCB3
	GPS1
	MAP4K4
	ESYT2
	LSM8
	SRRT
	SEC24C
	PPP5C
	PSMD10
	PMM2
	SKIC3
	VPS29
	RHOG
	TRA2B
	UBE2K
	ADAR
	RAB18
	AP2S1
	RAE1
	PSMD12
	GNAS
	ARHGDIB
	HNRNPL
	LAMTOR1
	BUB3
	ECHS1
	CKAP5
	LSM6
	CPNE3
	YBX3
	SNAP23
	SNRPB
	HK2
	NUP214
	NPTN
	BOLA2; BOLA2B
	SUCLG1
	DRG1
	HACD3
	TRAPPC3
	CD82
	P4HA1
	AGPS
	CALML5
	UMPS
	BANF1
	GPX1
	LMNB1
	MAT2A
	CD47
	CTSB
	MTAP
	NONO
	RECQL
	FKBP3
	XPNPEP1
	DNAJC8
	PBDC1
	GLS
	NOLC1
	GFM1
	DYNC1LI2
	STAM
	RAB38
	SKIC8
	TIAL1
	LYPLA2
	TRIP10
	PHPT1
	PPP1R7
	HNRNPH3
	ARHGEF2
	EIF4B
	SLFN5
	NUP93
	UCHL3
	NOP2
	KLC1
	ASPH
	ATP2B4
	RALB
	NDUFA5
	GYS1
	VASP
	HUWE1
	RAP1GDS1
	DDX19A
	GLRX3
	EIF3M
	EHD2
	RNPEP
	HEBP2
	ATL3
	HLA-A
	CDC37
	CDK5RAP3
	ARPC5L
	VPS26A
	SH3BGRL
	ACO2
	COPZ1
	ATP6V1C1
	EIF3H
	VBP1
	COPS2
	SRC
	PEF1
	GCLC
	HEXB
	PALLD
	NAA50
	DDRGK1
	NUCKS1
	TIMM44
	REXO2
	SFXN1
	ESD
	PSME3
	ATP5MK
	SCARB2
	RCC1
	NMT1
	MCM4
	LAMA3
	SURF4
	UBE2M
	DYNC1LI1
	LDLR
	AIMP2
	PFDN5
	AP2A1
	LONP1
	YKT6
	FDFT1
	SYPL1
	APMAP
	HMGB3
	TBCB
	SF3A3
	BTF3
	MCM5
	ATOX1
	PGRMC1
	TIGAR
	SEC11A
	DPM1
	WARS1
	ACSS2
	SRSF8
	PDAP1
	COPS5
	HPRT1
	NAT10
	MTOR
	PDLIM5
	SF3B1
	DNAJC9
	UFL1
	PGRMC2
	CAVIN3
	ABCF2
	COPS4
	UCHL5
	CACYBP
	GGCT
	DHX15
	NANS
	SRP54
	CAB39
	EEF1E1
	STK24
	IMPDH1
	TIPRL
	TWF1
	GOT2
	RPRD1B
	SNX2
	SRSF7
	PDLIM1
	SPCS2
	SF3A1
	NSFL1C
	SNRPD3
	AK1
	GNG5
	RAB9A
	EGFR
	IDH3A
	SH3GL1
	PSMB2
	LMNB2
	TNPO1
	OXSR1
	HNRNPAB
	SDHA
	TMX1
	PGM3
	PAFAH1B1
	ADRM1
	MCM3
	PPM1G
	MATR3
	SEC14L2
	ETF1
	UBE2V1
	TNKS1BP1
	TARDBP
	CCDC124
	DLST
	ZYX
	SNCA
	NASP
	ATP5ME
	ITGA2
	CD44
	ECHDC1
	SRP68
	AIMP1
	C11orf98
	SH3KBP1
	TMPO
	SNRNP200
	ELOB
	PRNP
	EIF3J
	HINT1
	EIF3D
	DTYMK
	GSPT1
	SCP2
	UGP2
	JPT2
	PCNA
	CYFIP1
	ARL1
	CKMT1A; CKMT1B
	SARNP
	RAB6A
	SLC25A12
	ABCD3
	SF3B2
	SUCLA2
	RAD23A
	ATP6V1E1
	OXCT1
	RHOT2
	PFDN1
	LYPLA1
	MCCC2
	MYBBP1A
	HNRNPA0
	SERPINB6
	ATXN2L
	HMOX2
	MTDH
	RAP2B
	DPP3
	PGM2
	GLG1
	ATG3
	TM9SF4
	UBR4
	OGDH
	VAPB
	TMA7B
	ERH
	DYNC1I2
	TOP1
	NCKAP1
	MAPK1
	CYB5R1
	ABCE1
	AP1B1
	IGF2BP3
	NOP56
	ANXA8L1
	SEC31A
	SSBP1
	RANBP2
	PGM1
	TTLL12
	CTPS1
	NUP62
	IMUP
	TCOF1
	GNG12
	SLC2A3
	EIF3G
	DNAJB11
	RAC2
	ANXA11
	TRAP1
	MT-CO2
	USO1
	SNU13
	CMPK1
	CSNK2A1
	DGKA
	ARCN1
	DHCR7
	RPL36A
	CARS1
	SRP14
	IPO7
	EIF4E
	AHSA1
	EIF3K
	PSMD8
	GPD2
	GALE
	PRPS2
	CNPY2
	PRMT5
	API5
	ANP32B
	NSDHL
	H1-10
	PSMA6
	ETHE1
	IL18
	ATP5MG
	EIF6
	FARSA
	PSMB3
	MCM7
	SPCS3
	PRMT1
	EIF2S3
	SUGT1
	DNAJB1
	SLC38A1
	NPC2
	ARL6IP5
	EIF1
	ALDH3A2
	GNB1
	PDXK
	DNAJC3
	GET3
	DBNL
	MCCC1
	PRPF19
	GLOD4
	SEPTIN11
	ANXA7
	PCMT1
	ATP5PO
	NIPSNAP2
	EIF2S1
	NDRG1
	EIF5
	PABPC4
	SLC25A6
	LAP3
	ARPC5
	PEX14
	UBAP2L
	STAT1
	SRPRA
	ACP1
	NAA15
	IFITM3
	ITGA3
	TPR
	SNX3
	DLD
	DDX5
	ECH1
	SAR1A
	EIF3F
	NAPA
	ARPC1B
	PAFAH1B2
	FAF2
	CAV2
	CPNE1
	HNRNPDL
	CAPZA2
	MYO1E
	ALCAM
	MARS1
	EIF2AK2
	FTH1
	ARF6
	SLK
	COLGALT1
	GSR
	CAPNS1
	CALD1
	TXNDC12
	LAD1
	USP14
	PPP2R2A
	PCK2
	CORO1C
	NUDT5
	BTF3L4
	RRAS
	EMC1
	SSR3
	VAMP3
	DDX6
	LARP1
	ATP1B1
	RPL37A
	NUP98
	PSMD6
	SRSF6
	IARS2
	ATP1B3
	RTRAF
	SF3B3
	G3BP1
	RPL29
	PCBP2
	NCSTN
	PKP3
	CNN2
	UBA2
	UGGT1
	F11R
	ELOC
	SNRPD2
	NAP1L4
	LSS
	AKR1B1
	UBA6
	SEC61A1
	TFG
	DNAJA2
	DIAPH1
	AK2
	EHD1
	HSD17B4
	GOT1
	PNP
	UPF1
	NARS1
	EIF3B
	EFTUD2
	SRM
	PFDN2
	NOTCH1
	AP2M1
	PSMD4
	LGALS3
	PSMD14
	FEN1
	SRSF1
	CAST
	KRT18
	DNM1L
	S100A13
	GALNT2
	TSN
	USP5
	STOML2
	RPS6KA1
	BLVRB
	PGD
	PSMB5
	LAMC2
	SEC22B
	TXNRD1
	ILF2
	DDX21
	CD63
	SFPQ
	DDT
	RCC2
	RBM39
	EBP
	S100A9
	U2AF2
	SEPTIN7
	FAM3C
	NPC1
	EIF2S2
	IPO9
	APRT
	PFKM
	PSMD7
	ADSS2
	RCN2
	LRRFIP1
	TWF2
	FXR1
	ARF3
	APEH
	SRPRB
	RAB14
	UFM1
	PFDN6
	RAI14
	EIF4H
	PITPNB
	RAB1B
	H2AC4; H2AC8
	TMEM43
	ARL3
	MACF1
	EIF3E
	NAMPT
	NUMA1
	GLUD1
	VAT1
	COX4I1
	ADK
	FUS
	SRI
	CBR1
	HSD17B12
	EPHA2
	RPL36
	NOP58
	PSMD13
	PSMA5
	EIF4E2
	XPO1
	RBMX
	EIF5B
	RPL35A
	HNRNPA3
	MTHFD1L
	DARS1
	KHDRBS1
	FLII
	DBN1
	EIF4G2
	HSD17B10
	PSMB6
	PAK2
	PSMB4
	APEX1
	NIBAN2
	ATP5PD
	ETFB
	OTUB1
	CS
	PLEKHA5
	STRAP
	MTPN
	SUCLG2
	RPS7
	PDCD6
	VPS4B
	HNRNPH1
	HMGCS1
	QARS1
	RAB2A
	ACTR2
	YWHAH
	CLTB
	EIF3I
	NUTF2
	ANP32A
	KIF5B
	S100A8
	TES
	CLTA
	FABP5
	PSMD2
	EIF3CL
	ATP6V1B2
	PSMA4
	RTCB
	IPO5
	GLO1
	ACOT7
	PSMC4
	NPEPPS
	CDC42
	RPS12
	ARPC3
	CAPG
	GFPT1
	IDH1
	PRPF8
	HNRNPC
	HDGF
	GMPS
	ALYREF
	OLA1
	PSME2
	MIF
	ANXA4
	IRF6
	CAVIN1
	RCN1
	LASP1
	KARS1
	TXNDC5
	ALDH7A1
	NUDC
	SARS1
	RAB10
	CSDE1
	RAB5C
	PTBP1
	CAPZA1
	PRDX3
	OAT
	RDX
	DSG2
	TMED4
	CNDP2
	IKBIP
	TUBB3
	RPL10
	EFHD2
	UQCRC2
	ADH5
	DCD
	TFRC
	FH
	MANF
	ERP44
	HM13
	SLC16A1
	PSMD3
	NAP1L1
	FKBP5
	RPS21
	UBE2V2
	PSMA2
	HADHB
	PREP
	RPS15
	RAP1B
	CHMP2A
	UQCRC1
	PTPN1
	GART
	COPE
	LAMB3
	H4C1; H4C11; H4C12; H4C13; H4C14; H4C15; H4C16; H4C2; H4C3; H4C4; H4C5; H4C6; H4C8; H4C9
	LUC7L2
	TMED2
	CD9
	SHMT2
	RAC1
	FDPS
	PRDX4
	FARSB
	DDB1
	DDX3X
	CAPN2
	PSAT1
	SLC25A1
	ESYT1
	EIF4G1
	RPL8
	RARS1
	NUCB2
	FKBP4
	EIF3L
	DCTN1
	CSTA
	H2AX
	MMP14
	PSMC5
	H1-3
	LIMA1
	BZW1
	SEPTIN2
	RPL18A
	RAB7A
	GNB2
	RHOA
	ACSL3
	TPM1
	CSTB
	PSMD1
	KHSRP
	PTGES3
	PSMC6
	COPB1
	DDX17
	VPS35
	RPL30
	GM2A
	RTN4
	LARS1
	PSMA1
	PSMC1
	CAND1
	PPP1CB
	RACK1
	CYB5R3
	MAPRE1
	ACTR1A
	ATIC
	ALDOC
	PSMB1
	FKBP1A
	CAD
	ERP29
	RPL27
	VARS1
	CTNND1
	AP2B1
	COPG1
	PYGB
	ERLIN2
	UGDH
	PLIN3
	SERBP1
	VCL
	KTN1
	PSAP
	SLC25A24
	SLC1A5
	DBI
	PSMA3
	RAD23B
	RPS23
	DSG3
	ATP6V1A
	LTA4H
	IPO4
	GSS
	DHX9
	RPS10
	HSPH1
	PHGDH
	LAMP1
	RPS6
	CAPZB
	COPB2
	ARPC4
	ATAD3A
	SERPINH1
	MYO18A
	RNH1
	PEBP1
	STT3A
	PSMC2
	ACAT2
	ACTR3
	TRIM28
	SLC16A3
	CTTN
	SH3BGRL3
	H1-5
	UBE2N
	IARS1
	ST13
	PYGL
	VAPA
	RPL22
	LAMP2
	PARK7
	TPD52L2
	ILF3
	RPS13
	RPS14
	PABPC1
	DSTN
	RANBP1
	RPL24
	PSMD11
	SSR1
	MYO5A
	SEPTIN9
	HNRNPA2B1
	DCTN2
	ERO1A
	TLN1
	DSP
	IFI16
	SND1
	PSMC3
	RPS28
	RUVBL1
	TBCA
	EIF3A
	C1QBP
	DPYSL2
	RPL31
	IMPDH2
	YBX1
	MDH1
	PLP2
	FUBP1
	MYH10
	NME1
	RPL34
	COTL1
	DDX1
	RUVBL2
	PRKCSH
	RPL38
	ITGB1
	RPS26
	TALDO1
	AARS1
	DDOST
	HK1
	G6PD
	HNRNPF
	DDX39B
	YWHAG
	CTNNA1
	PCCB
	PPA1
	PAICS
	RAB11B
	PPIB
	ATP5F1C
	ANXA6
	UBE2L3
	ARPC2
	PPP2R1A
	YARS1
	HNRNPD
	BCAP31
	GNAI2
	TPT1
	SLC25A3
	LMAN1
	SYNCRIP
	NACA
	RPS5
	RPS20
	MVP
	PSMA7
	RPL13A
	EPRS1
	SSR4
	KPNB1
	TXNDC17
	GSTO1
	SSB
	RPL5
	HADHA
	SLC7A5
	SUB1
	RPL28
	ITGA6
	TPM3
	RPS27
	MYO1D
	ARF4
	RPLP1
	RPS17
	CAPN1
	RPL19
	SERPINB2
	HMGB1
	GCN1
	RPL14
	PA2G4
	MDH2
	PLS3
	ARHGDIA
	PCBP1
	RPL9; RPL9P7; RPL9P8; RPL9P9
	HSPA4
	XRCC5
	EEF1B2
	SUMO2
	RPS15A
	SET
	XRCC6
	H3C1; H3C10; H3C11; H3C12; H3C2; H3C3; H3C4; H3C6; H3C7; H3C8
	RPSA
	RRBP1
	RPS11
	TMED9
	S100A16
	CCT7
	RPL23
	COPA
	CCT3
	CALU
	TMED10
	COL17A1
	RPL11
	GPI
	GARS1
	ANXA8
	RPL26
	RPL7A
	RPL15
	CCT4
	PSME1
	MTHFD1
	RPS24
	PHB2
	SQOR
	HNRNPU
	ANXA3
	TARS1
	PCCA
	TMOD3
	CLIC1
	RPS25
	CSE1L
	RPL12
	MAP4
	HNRNPA1
	LRPPRC
	PRDX2
	YWHAQ
	EEF1D
	RPL23A
	LRRC59
	RPS19
	HSPA9
	GANAB
	CHMP4B
	HSPA1B
	FSCN1
	RPL27A
	TMSB10
	TUBB6
	RAB1A
	BSG
	STMN1
	TCP1
	WDR1
	RPL18
	PFKP
	HYOU1
	STIP1
	VDAC2
	NME2
	PRDX6
	RPS4X
	ACLY
	ACTN4
	PDCD6IP
	PGAM1
	S100A14
	JUP
	CCT2
	PDIA6
	PRDX5
	CCT5
	GDI2
	CCT6A
	RPL10A
	EZR
	MYO1C
	SPTBN1
	RPN2
	ATP2A2
	RPL35
	HSPE1
	EEF1G
	CANX
	SLC2A1
	RPLP0
	HNRNPM
	TPM4
	RPS16
	RAN
	CAP1
	RPS9
	AHNAK2
	VCP
	YWHAE
	PRKDC
	AHCY
	UBA1
	RPS8
	PDIA4
	FAU
	CCT8
	RPL7
	VDAC1
	YWHAB
	RPL13
	SPTAN1
	RPL3
	RPL4
	MYO6
	RPS3
	SLC25A5
	RPN1
	HNRNPK
	MYOF
	RPS2
	CKAP4
	TUFM
	PHB1
	RPL6
	ITGB4
	RPL17
	PLEC
	EIF4A1
	RPS3A
	H2BC12
	ATP1A1
	RPLP2
	HSPB1
	EIF5A
	IQGAP1
	PDIA3
	TUBB2A
	ATP5F1B
	S100A10
	TAGLN2
	MSN
	CALM1
	LDHB
	PGK1
	CAV1
	DYNC1H1
	CLTC
	PC
	NCL
	TKT
	NPM1
	ACTN1
	ATP5F1A
	RPS18
	LGALS1
	CALR
	TPI1
	LMNA
	HSP90AB1
	ALDH1A3
	CFL1
	SERPINB5
	EEF2
	ANXA1
	HSP90B1
	FLNB
	ALDOA
	S100A11
	HSPD1
	PFN1
	YWHAZ
	VIM
	P4HB
	TUBB
	S100A6
	FLNA
	LDHA
	SLC3A2
	MYL12B
	HSPA5
	HSPA8
	HSP90AA1
	PKM
	MYL6
	MYO1B
	FASN
	ACTC1
	ANXA2
	EEF1A1

## Sheet: Monolayer and Calcium
E2				TOPBP1
Monolayer only	Monolayer and Calcium	Calcium only	Muller et al.	Monolayer only	Monolayer and Calcium	Calcium only	Frattini et al.
SMCHD1	COPE	JAK1	AP3D1	ZMYM3	EIF3A	KRT78	ABCF1
DHX36	DDRGK1	DNAJA3	BRD4	DIP2A	ATP5MK	DDX54	ACACA
SMARCC1	EIF2AK2	RBM28	CEBPA	ACOX1	ECHDC1	DNAJA3	ACACB
CIB1	TMEM126A	TSFM	CEBPB	TAF4	ALDH4A1	EHHADH	ACIN1
SETD3	PYGL	TMEM109	CFLAR	NCAPD2	LARS1	CASP14	ACOT7
NAV1	SRRT	VWA8	CUL3	RHOC	CSRP1	RAB35	ACTA1
ACOX1	SRP54	MRPS5	EIF6	ARSA	ATP5PD	NAA35	ACTB
TRMT1	YARS2	IFNGR1	EP400	FZD6	SNRNP200	HPX	ACTG1
NPLOC4	BCAP31	KRT78	GNB2L1	ALDH16A1	CDC37	IMP3	ACTN2
PNPLA6	TFG	NOP16	GPS2	VAV2	SEC62	HNRNPUL2	ADAR
WASHC4	CYB5R1	NDUFB3	GTF2B	UBAC1	EIF2S2	PIP	ADNP
STX18	CBR1	GATD3B	MDM2	KDM3B	MAOA	TMED5	ADRM1
COMMD3	PKP3	UTP3	OAZ1	PRPF40B	DDX3X	RAB8A	AFF4
WDR44	NAMPT	ZNF593	PCAF	OCIAD2	FBL	TECR	AGFG1
EXOSC4	LASP1	GCDH	POMP	LUC7L3	ARF5	DSC1	AGTPBP1
EXD2	COPB2	DSC1	PPME1	MATR3	ARPC3	ATP6V0D1	AHCTF1
SEC24D	LAP3	TMCO1	SMCX	BCAT1	SURF4	ARL8B	AHCY
MYD88	ATP6V1G1	MED12	SMN1	SCAF4	GNAI1	H2AZ1	AHNAK
TOR1AIP2	RAB14	TAF15	TAF1	PRKAR1A	SF3B4	MFGE8	AHSA1
TBC1D5	PSMD3	AHNAK	TBP	SEC11A	KLC1	TMED7	AHSG
MRPL24	SEPTIN9	ENO1	TOP1	HEATR5B	TMED9	ATP5PB	AIMP2
STAT2	RALB	MYH9	TOPBP1	RPA1	EIF3F		AIP
FTO	AIMP2	SFN	TP53	CDKN2AIP	DHX15		AK1
BAG3	PRDX3	TUBA1A	PLK1	TRIP12	LAP3		ALB
SLC33A1	MYO1D	TUBB4B	BTBD1	RPRD2	PSMA7		ALB
EEFSEC	NDUFS1	GAPDH	BTBD2	EXOSC3	CHD4		ALDH7A1
ATP6V0C	ETHE1	TUBA4A	CASP8	SCYL2	SF3B3		ALDOA
RELA	GNAS	S100A2	CCHCR1	MINK1	ILF3		ALOX12B
PIGT	STOM	ACACA	CDC20	BCAS2	PKP3		ANKRD17
DDX41	DHCR24		CDH1	PLSCR1	GLS		ANLN
CD2BP2	ALDOA		DDX11	PANK4	MTHFD1		ANXA2
XPO5	AHSA1		HOXC9	SART1	PABPC1		ARFGAP1
LUC7L3	EIF4A3		KIF20A	OPA1	CAVIN1		ARID3B
DDX18	NDUFA9		NR4A1	FAHD2A	UBE2V2		ATP1A1
ZC3HAV1	COX5A		SF1	RBCK1	RPL10		ATP2A1
SMARCB1	IDH3B		TAX1BP1	TGFBI	CALU		ATP2A2
FAF1	ARPC4		TMF1	PARG	HSPA1B		ATP5F1A
ATG7	IGF2BP2			DNAJC10	LONP1		ATRIP
AASDHPPT	EZR			MRPL49	OGA		ATRX
LUZP1	TCP1			MAPKAP1	YWHAQ		ATXN2L
SSH3	CAVIN1			ARL15	DHX9		AZGP1
SF3A2	TUBB3			TMEM214	CORO1C		BARD1
PRPF3	U2AF2			SETD7	NACA		BAZ1B
VPS45	PSMA7			EIF2D	PKP1		BBX
NUP160	PABPN1			PPP4R3A	RPLP0		BCAT1
GOLGA2	XRCC5			NEDD4	KIF5B		BCCIP
NUP50	PSMC2			OPTN	NCSTN		BCLAF1
SLC25A17	RCN2			DNAJB2	RCN1		BCOR
CNOT7	STOML2			FNBP4	DDX17		BLM
MAPKAP1	STT3A			DIABLO	PRDX4		BLMH
NOB1	ESYT1			PLS1	KHSRP		BOD1L1
DNAAF5	SNF8			PDS5B	PSMC5		BOLA2
LLGL1	RBM3			COBLL1	SND1		BRCA1
THBD	MAP1LC3B2			CORO1A	YWHAG		BRD4
KPNA6	TES			ARHGAP35	GALNT3		BRIP1
NT5DC2	SND1			ATG7	PRMT1		BUB3
MGST1	CHMP2A			RFC5	COX4I1		C11orf49
UBXN7	PTPRF			DPH6	SRP68		C12orf29
MFSD1	HNRNPL			ZNF687	USO1		C19orf54
STRN	ACP1			PPCS	SRSF1		CACNB3
CETN2	ARCN1			MISP	PHB2		CACTIN
CLNS1A	PSMA4			TRAPPC4	FUBP1		CAD
CLMN	HYOU1			SCYL1	RAB11B		CAND1
TRADD	DVL1P1			NUFIP2	EXOSC4		CANX
BIRC2	ARF6			DOCK5	BABAM2		CAPN1
AMPD2	CHP1			CERS2	PRKDC		CAPZB
GIPC1	FARSA			SGTB	PRPF40A		CAT
VAC14	ACTR3			UEVLD	RPN2		CBR1
ATP2B1	AIMP1			TMF1	SEC22B		CBS
MVB12A	GALNT3			TRA2B	PARK7		CBX3
LSM14A	HMOX2			PSMG3	HNRNPL		CCNK
DDX60	TMOD3			IRAK4	CPNE3		CCNT1
FNTA	PDLIM1			PIK3R4	GLUD1		CCT2
CDC42EP1	PSMC3			GTF2E2	NRAS		CCT3
AJUBA	ATP6V1E1			INTS14	SEPTIN9		CCT4
CUL1	IKBIP			EMC1	PDIA6		CCT5
VANGL1	GFM1			SRGAP1	SEC61A1		CCT6A
NUMB	ATP1B3			ARL6IP1	G6PD		CCT6B
AFDN	CLPX			HSPA14	COPA		CCT7
DRG2	CAD			RAB27A	DNAJC13		CCT8
PROSER2	EMC2			CD109	RPS13		CD2AP
SLC12A9	SEC22B			CALML5	GOT2		CD3EAP
RPA3	THRAP3			SH3PXD2B	NPTN		CDC5L
PTK7	RUVBL1			KANK2	SUCLG2		CDC73
IAH1	RAP1B			RICTOR	RPL10A		CDCA2
FXR2	HNRNPC			NUDT9	TPM4		CDK11A
RWDD4	APP			TRAPPC13	ALDOA		CDSN
MSH2	DDX3X			AP4E1	ACTR3		CEP170
IGSF3	NCL			COASY	PUF60		CFL1
NFS1	EIF3J			MED22	ARL6IP5		CHAMP1
TELO2	IDH2			SELENOO	TMED4		CHD1
TRIM16	TUBB6			UBAP1	RPS14		CHD4
ATP6AP1	STMN1			ASL	STOML2		CHD8
DRAP1	SERINC1			USP47	CS		CHERP
RRP1	LGALS3BP			MMUT	GTPBP4		CIAO3
RAVER1	ARF5			ADPRS	IQGAP1		CIAPIN1
AGO4	GPX1			ABHD12	NAT10		CIC
SNRPD1	CDCP1			VCPIP1	ARF3		CIP2A
PPP6R3	GLS			PDLIM4	TMEM109		CKAP5
GOLGA5	SEC31A			MON2	PSMD13		CKB
BAIAP2L1	APRT			MALT1	IDH1		CLINT1
FASTKD2	VCP			CHERP	GARS1		CLNS1A
PHLDB2	RPS14			PAF1	CSNK2A1		CLSPN
VPS37B	LYPLA2			DCAF7	RAB2A		CLTC
SFXN3	S100A9			EXOSC5	PEX14		CNN3
RAB27B	ARL6IP5			DNAJC7	SUCLG1		COIL
GBA1	NDUFA4			NOP14	CSTA		COPA
CYGB	RTRAF			PLXNB2	SF3B6		COPB1
CHSY3	PABPC1			POLR2A	GCDH		COPG2
PBXIP1	SEPTIN2			GSTT2	FSCN1		CORO1B
VPS26B	RUVBL2			POMP	TUBB6		CPNE3
ADIPOR1	SQSTM1			MARK2	RPL7A		CPPED1
PLD3	CCT8			STAMBP	FABP5		CPSF6
RFC2	RPS6			STAT2	FTH1		CRK
WASHC3	FLNB			RELCH	CKMT1A; CKMT1B		CRKL
SAMM50	ERH			KGD4	HNRNPH1		CSDE1
CLUH	SFPQ			ZRANB2	HNRNPC		CSE1L
PDCD11	YWHAG			HOMER3	KTN1		CSN1S1
COMMD4	RPS28			ITSN2	MX1		CSN2
CNOT9	PGAM1			PKP2	ITGA3		CSN3
RO60	TRAP1			CUX1	RPS10		CSRP2
XRN2	RPS16			EXOC8	TRAP1		CSTA
RAB29	COPG1			RAD23A	MYOF		CSTB
CHTOP	EPRS1			NRDC	PPP2CA		CTPS1
HIKESHI	PRKDC			ARHGEF18	PCBP2		CTR9
HIBADH	ATP5PO			TBCE	CKAP4		CTSD
ANTXR2	CLIC1			NT5C2	ATP2A2		CTTN
ERC1	ATP2A2			SEC16A	VAPA		CUL4B
DDX42	ATP1B1			PAPOLA	PFN1		CUL5
MRPL1	HNRNPF			TMEM40	RPL36A		CUX1
RPAP3	CCT3			CFDP1	PRPF19		CXorf56
TJP1	NDUFB10			CNOT6	PSMD11		DACH1
RICTOR	CCT2			GSR	XRCC6		DBN1
COASY	H1-10			SMARCD2	RPS27		DBNL
CPSF6	MYO1C			PLOD3	ATP1B3		DCD
EML4	RPL34			NOTCH1	NCL		DDX10
TKFC	NTPCR			AP1M2	EPRS1		DDX17
RIN1	ACADM			UBR5	DHCR7		DDX21
LIN7C	NDUFB4			JMJD7	DYNC1H1		DDX39B
TTYH3	YWHAQ			DPH5	ECHS1		DDX3X
AGFG1	VDAC3			RIGI	CCT7		DDX41
SYAP1	TMEM43			AKT1S1	DIAPH1		DDX42
CSK	PARK7			AFG3L2	ALDH18A1		DDX46
ITGA5	MTHFD1			MSH6	RPL13A		DDX5
FAM241A	SLC38A2			ATL2	RPS17		DHFR
PIN1	NACA			CCDC50	SPTAN1		DHX15
TP63	NOTCH1			ZC3H4	NPC1		DHX16
ATG12	SDHA			DUSP23	ACSL3		DHX9
TMUB1	WDR1			SRGAP2	HNRNPU		DIDO1
PPFIBP1	HSPE1			ABCD3	RPL3		DLGAP5
RTN3	VPS25			HS1BP3	HNRNPH3		DNAJA1
PML	RPS10			EGFR	TFG		DNAJC7
PLOD1	LDHB			SMAD9	PI4K2A		DNTTIP2
TRIM21	HSPA1B			RPP30	ITGB1		DSC1
GATD1	ATP6V0D1			ITPR3	DLST		DSC3
CFDP1	HSD17B12			RAB23	VDAC2		DSG1
MANBAL	UTP14A			RMDN1	SHTN1		DSP
CCDC50	PRDX2			RFC2	EFTUD2		DUT
ACAT1	ALDH18A1			PFAS	MRPL57		DVL2
FAM133B	PGK1			PPAT	CSTF2		DVL3
SAAL1	HNRNPH1			BAG5	SSR4		EEF1A1
ERLEC1	PPIB			SAP30BP	TPM3		EEF1A2
UBXN6	GCN1			PRPSAP1	HYOU1		EEF1G
LRRC40	CAV2			UBE2O	ALDH1A3		EEF2
AZGP1	LMAN1			EIF4G3	HNRNPD		EFHD2
EFNB1	EEF1G			USP24	S100A8		EIF2S3
EPB41L2	PDHB			CD47	DPYSL2		EIF3D
DLGAP4	CANX			NBAS	HNRNPK		EIF4A1
BRD4	SUCLG1			LRRC1	ACADM		EIF4A3
PXMP2	OXCT1			SLC35B2	CCT4		EIF4B
LARP4B	IFI16			FOCAD	GNB2		EIF4G1
PKP1	RPS23			FAM83G	OGDH		EIF5
UBLCP1	TMED4			UBFD1	TCOF1		EIF5A
FIP1L1	PDCD6IP			FN3KRP	MRE11		ELAVL1
COMMD2	DHCR7			BAD	PRPF8		ELF2
NAXE	FSCN1			TATDN1	NIPSNAP1		ELOA
OS9	PRNP			CC2D1A	DLD		EMSY
METTL3	PHGDH			SKIC3	RPS7		ENO1
NOC4L	MAPK1IP1L			FRG1	SDHA		ENO2
TMEM63B	ATP5PD			EXOC6B	CAPZA1		EPB41
COL7A1	HNRNPAB			NCK1	CD9		EPB41L3
ORMDL2	CLTA			SRSF9	RPL6		EPS15L1
ABCF3	EIF5A			PLBD2	SLC16A1		ERO1A
DLG1	H2AX			ATP5ME	RPL23A		ESF1
FAM83B	ATP5ME			RBM42	LGALS1		ESR2
ASCC2	HNRNPDL			COPS7A	IFI16		ESS2
GPR89B	RAB5C			RAB34	FDXR		ESYT1
DIS3	HNRNPM			EXOC3	P4HB		EXOSC10
C12orf57	SEC61G			SNX8	MTHFD1L		FABP5
STK39	DDX17			CNOT11	SAR1A		FAM208A
FRG1	CHMP4A			NUP160	TPI1		FAM208B
MAIP1	ETFB			IRF2BPL	MYL6		FAM50A
DDX24	CCT7			LZTFL1	TUBB		FARSB
ADPRS	RPL12			PDXDC1	SNRPB		FASN
LHFPL2	TIAL1			PPIE	SYNCRIP		FEN1
RELCH	CSTA			HGS	MYL12B		FGD6
NFKB2	SAR1A			OTULIN	CYB5R1		FHL1
CASP8	HNRNPU			PRRC2C	RPS19		FLG2
NCK1	DDOST			COMMD9	PRDX2		FLNA
SNRNP27	ERLIN2			MICAL1	ACTN1		FLNA
CSNK2A2	TAGLN2			RASA1	ITGA6		FLNB
MZT2B	CD9			MAVS	RAB5C		FN3KRP
CNOT3	RPN2			SNRNP40	RPS3A		FTSJ3
CLPTM1	OAT			NCAPG	SLC1A5		FUBP3
NCBP2	UQCRC2			SPR	ATP5MG		FUS
GNA15	SSR4			ASS1	PYCR1		GABPA
OCIAD2	PYCR1			GLB1	HSPE1		GAPDH
PSMB7	RPL13A			PELO	HSD17B10		GARS
CDK9	PFKP			SNX4	NSDHL		GART
RNF126	ALDH1B1			MAPKAPK3	SERPINB5		GATAD2B
RIOK3	RPL29			ARFGEF2	ANXA7		GEMIN5
ESRP1	RPS8			GRIPAP1	VDAC1		GGCT
NNMT	H2AC4; H2AC8			NCBP2	RPS3		GGH
PREB	GNB2			TBK1	PAICS		GIGYF2
CCDC6	RPS5			COL7A1	HP1BP3		GLOD4
CIAPIN1	YWHAE			PIGS	NUMA1		GLRX3
HAX1	UQCRC1			GNL3	EEF2		GMPS
TPP2	AHNAK2			COMMD6	IDH3A		GNB1L
KRTCAP2	LMNA			METTL3	PDHB		GPATCH1
SAR1B	TMED7			DDX41	KRT18		GPKOW
GALK1	RPL26			SNRNP27	MCCC2		GPN1
PPP2R5D	ACTN1			DSG2	SLC7A5		GRB2
USP7	IQGAP1			ARHGEF10	CALR		GRWD1
GTF2I	RPS7			GOLGA5	OAT		GSDMA
PCNP	ITGA6			TRAPPC12	RPL24		GSPT1
SLC9A6	COX5B			PTGES2	PRDX5		GSR
PMPCA	PDIA4			ACACB	IDH2		GSTM3
SLC27A4	PDIA6			RABGGTA	LDHB		GTF2A1
URM1	CALML5			FMR1	SERPINH1		GTF2F1
VPS37A	LONP1			MYBBP1A	SNRPGP15		GTF2F2
GOLPH3	RPS9			CARM1	H1-0		GTF2I
PRPF40A	PEF1			TKFC	MCCC1		GTF3C4
ERAP1	ALDH1A3			SSH3	RPS2		GTSE1
POLR1C	VAPA			MRI1	LDHA		H3F3A
CEBPB	P4HB			ZNG1B	MAP4		HAT1
ATL2	COPA			CTNNBIP1	CCT6A		HAUS5
ECI2	YWHAZ			NEMF	RPS11		HBA1
RBM42	MMP14			CDC42EP1	CANX		HBB
TIMM8B	HK1			ME2	RPL15		HCFC1
LZTFL1	DYNC1H1			THBS1	ACAT1		HDAC2
TIMM50	DSG3			TBC1D10B	EZR		HDGFL2
TNPO3	RPL7A			LRPAP1	RPS8		HDLBP
TMEM245	SSR1			CDK7	RPL36		HEATR1
PDS5A	SHMT2			UXT	RPL27A		HELLS
PTRHD1	ATP5PB			LDLR	ANXA11		HEXIM1
SEC24B	PLEC			SRRT	RACK1		HIST1H2AG
PPIL1	CCT4			STK39	LYPLA2		HIST1H2BJ
DNAJC13	MYOF			PML	SLC25A5		HIST1H4A
EBNA1BP2	TPI1			WASL	JUP		HIST2H3A
HSPA4L	RAN			STRIP1	CCT2		HIVEP1
RRP7A	CPS1			NAGA	RPL34		HLCS
CTNNBL1	EIF4A1			CSTF1	YWHAZ		HMGCL
PPP1R13L	HSPA9			ELOVL1	HSPA5		HNRNPA1
TRIP13	TMED2			CPT1A	RPL14		HNRNPA2B1
GNA11	RPS11			TNFAIP8	RPN1		HNRNPA3
CHERP	RPS24			MAP2K2	HNRNPA2B1		HNRNPAB
MSH6	RPS20			RFC4	SNRPD2		HNRNPD
POLR2B	CCT5			ZFYVE19	ITGB4		HNRNPF
ARGLU1	TMED10			UBXN7	ETFB		HNRNPH1
RBBP6	RPL31			ABCF3	HSP90B1		HNRNPK
SART3	RPSA			LLGL1	CCT5		HNRNPL
NBR1	COL17A1			PALS1	TKT		HNRNPM
TTC1	SUCLG2			AP1M1	CTSB		HNRNPU
PPAT	HNRNPD			CHMP5	HSP90AB1		HPRT1
KCMF1	GNAI2			ACBD3	MYO1B		HRNR
RAD50	RPS4X			AIFM1	HSP90AA1		HSP90AA1
OPTN	CCT6A			NT5DC1	RPL4		HSP90AB1
PPT1	MTHFD1L			YTHDF3	S100A16		HSP90B1
ARL2BP	RPS3			CMAS	TAGLN2		HSPA1A
LRPAP1	RPL17			DNAJB11	ETFA		HSPA5
UBE2Z	S100A6			CSNK1A1	HSPA9		HSPA6
SRP19	EEF2			GNA11	PKM		HSPA8
RRS1	SLC2A1			HIKESHI	DSP		HSPA9
CHMP4C	NPM1			COPS7B	PLP2		HSPD1
PITPNA	SUCLA2			IMPA1	SNRPD3		HSPH1
RRM1	ATAD3A			GYS1	S100A10		HTATSF1
DNAJC19	ANXA11			INTS1	RPL13		IAH1
SF3B4	PKM			CPSF6	MYH9		IGF2BP1
COMMD1	ANXA7			NELFB	FLNB		IGHG1
UFC1	RPS26			CAV2	MSN		IGKC
DDX23	RPL13			PAWR	RPL7		IK
ENDOD1	SLC7A5			TAOK3	TUBB2A		ILKAP
NOL6	RPL27			ATG12	CFL1		ISYNA1
PTPN12	S100A10			SDCBP2	HSPA8		JMJD1C
POMP	RPL38			PAK1IP1	S100A6		JUN
CASP1	TMED9			ARMT1	RAN		JUP
SNX5	JUP			COG6	GANAB		KDM3B
STK3	SLC1A5			TAF9	RPSA		KHSRP
NUDT1	DSP			WDR12	MVP		KIF20B
BNIP1	CKAP4			DCTPP1	ATP5F1C		KIF23
ME2	RPN1			NUCB1	TMED10		KIF2A
GSK3B	BSG			NELFCD	RPS16		KIF2C
NHLRC2	ATP1A1			FAM91A1	SLC2A1		KIF4A
NUDCD1	RPL23A			HOOK3	RPS24		KIF5B
ARFGAP3	HSP90AB1			SMARCB1	H2AC4; H2AC8		KIFC1
NGDN	ANXA1			POLR1G	LMNA		KNL1
MARK2	RPL22			LNPK	PCK2		KNOP1
RFC3	PFN1			CUL1	SHMT2		KPNA1
STAT3	MCCC2			MAPK3	H4C1; H4C11; H4C12; H4C13; H4C14; H4C15; H4C16; H4C2; H4C3; H4C4; H4C5; H4C6; H4C8; H4C9		KPNB1
SCAMP4	LRRC59			AGK	S100A14		KPRP
ALDH16A1	IARS2			SSR1	RPL26		KRT1
RIMOC1	RPL4			SLC38A1	H1-10		Krt10
ASDURF	MFGE8			ASAP1	BCAP31		KRT10
NUP107	RPL11			ITGB6	RAB1A		KRT13
LAMTOR2	CD59			PHLDB2	ANXA2		KRT14
NUDT21	PCK2			CTNNBL1	S100A11		KRT16
SAP30BP	CLTC			POLR2C	ANXA1		KRT17
CPPED1	PLP2			CCAR1	H1-5		KRT19
NCEH1	RPL7			AP2A1	EEF1A1		KRT2
IK	HNRNPK			ARHGEF1	NPM1		KRT2
NIT1	HSD17B10			RAMAC	H2AX		KRT4
NCOA4	PHB2			COMMD3	HADHA		KRT5
LYAR	RPS2			EIF2B2	RPL27		KRT6A
MAP2	RPS13			NUDCD3	RPL8		Krt6a
ACY1	SERPINB5			PRAF2	PCCB		KRT6B
CLDN12	HNRNPA1			PRXL2A	ATP1A1		KRT6B
ZNG1B	RPL27A			STX7	FASN		KRT6C
PSMF1	FLNA			TYMP	AHNAK2		KRT73
TOR1AIP1	CALR			PNN	SFN		KRT76
SELENOH	S100A14			ACTR1B	RPS15		KRT77
NOP14	ATP5F1C			ISOC1	RPL31		KRT78
RNF13	HSP90AA1			C11orf68	TUBB4B		KRT79
GNL3	HSPB1			ZFYVE16	PCCA		KRT8
SERPINB8	VDAC1			MZT2B	RPL18		KRT80
MEAK7	S100A11			RIMOC1	HADHB		KRT9
PMPCB	MCCC1			SSR3	H1-3		LANCL1
GCLM	CYB5R3			IDH3B	PLEC		LANCL2
SH3GLB2	RAB1A			CEP43	SLC3A2		LARP1
EPS8L2	ANXA2			FDFT1	ENO1		LARS
LIPE	DCD			RPS6KA3	VIM		LDHA
AP1S1	ITGB4			CHMP2A	TUBA1A		LDHB
UBA3	HSP90B1			FNTA	HSPB1		LDHC
SELENOF	MYL12B			CPS1	TUFM		LENG8
MAVS	TKT			TRMT112	CYB5R3		LEO1
GNS	LRPPRC			COMMD4	RPS9		LGALS7
CIAO1	KHSRP			PYCR3	RPL19		LIMA1
ALDH9A1	MYO1B			DDRGK1	TUBA4A		LMNA
SMARCC2	C11orf98			BROX	RPS18		LOR
TRAF2	HSPA5			ALG5	RPS25		LYZ
TNPO2	HADHA			FBLIM1	ACACA		MAP4
CHD4	PCCB			STAT3	ATP5F1B		MAP7D3
CDK1	HNRNPA2B1			EIF2B5	CCT8		MAPK9
TUBGCP3	H1-5			MCMBP	ACTC1		MAPRE1
CISD2	RPS17			FIP1L1	S100A2		MARS
THBS1	RPS19			RSRC2	PC		MASTL
RPA1	VDAC2			TP53BP1	HSPD1		MAT2A
MVK	EEF1A1			ATRIP	FLNA		MATR3
SKIC2	MYL6			CD82	AHNAK		MCCC1
SCFD1	LDHA			UFC1	ATP5F1A		MCCC2
DNAJC5	HSPA8			ARL2	GAPDH		MCM3
SPRYD4	LGALS1			IRGQ	H2BC12		MCM4
ALG5	CFL1			COMMD1			MCM6
MRI1	SQOR			TIAL1			MCM7
KDELR1	SLC25A5			FAM120A			MCMBP
FLOT1	PHB1			JUNB			MDC1
AP1M2	FUBP1			COPZ1			MED1
ERGIC3	FASN			MPST			MFAP1
MTHFD2	HADHB			SPCS1			MGA
RND3	RPS25			LIPE			MKI67
PNPT1	LGALS3			LYAR			MKI67
ACBD5	H4C1; H4C11; H4C12; H4C13; H4C14; H4C15; H4C16; H4C2; H4C3; H4C4; H4C5; H4C6; H4C8; H4C9			RWDD1			MKLN1
AKR7A2	H1-3			DOCK9			MLH1
RAB5B	TUBB2A			PPFIA1			MLLT1
WDR11	CAV1			TAB1			MORC2
CIRBP	PCCA			PITHD1			MRE11
ACSL1	SLC3A2			TRIM21			MRTFB
OCLN	VIM			PDCD4			MSH2
GFUS	ATP5F1B			CNP			MSH6
EPS15	ACTC1			ECI2			MTA1
CEBPZ	TUBB			SSRP1			MTHFD1
MRPS22	TUFM			MVK			MTPN
TIMM13	RPS18			LMAN2			MYH1
ALG2	H2BC12			PIN4			MYH2
ACTL6A	RPL35			DEK			MYH3
ASAH1	PC			OGT			MYH4
PIP	ATP5F1A			ANKRD28			MYH6
COPS7A	HSPD1			RIN1			MYH8
ATP9A				ZC3HAV1			MYH9
THOC3				FOSL2			MYL1
PLOD3				OSBPL3			MYLPF
DNPEP				POLR2H			MYO1D
PPP6R1				MMP14			na
REEP4				SORBS3			na
ASCC3				POLDIP3			na
MTREX				PPP6R1			NACA
RFT1				RBM25			NACC1
MFSD10				PTRH2			NASP
SLC39A14				RAB13			NBN
GALNT7				ANKHD1			NCAPH
BASP1				SLC25A12			NCCRP1
FAM114A1				OTUD4			NCL
OSBPL9				LBR			NCOA6
CSTF2				TRIR			NCOR1
PYCR3				GEMIN5			NEK9
PCYT1A				SCFD2			NELFA
NDUFS8				CLNS1A			NELFE
ARL6IP1				RAB38			NFATC1
FMR1				AP2A2			NKRF
METAP2				UBAP2			NLE1
ABHD14B				CDCP1			NME1
EMC6				COMMD2			NOL11
LRRFIP2				ATL3			NOL8
GOLIM4				MMS19			NOLC1
ATRIP				SUPT5H			NONO
LMBRD1				NUP205			NOP2
STAU1				WASHC5			NOP56
PNN				RAB3D			NOP58
CD58				SLAIN2			NPM1
PTGES2				DRG2			NPM3
GNAI1				GCLM			NR2C1
IRF3				EEFSEC			NRDC
RDH14				HACD3			NSD1
PTPN11				TMEM33			NSFL1C
PGP				ASDURF			NSUN2
MRPL49				CISD2			NUCKS1
IFT25				MDC1			NUDC
NIBAN1				SELENOF			NUMA1
TRIR				PPM1A			NUP153
PRPSAP2				ADISSP			NUP155
PSEN1				WASH4P			NUP214
STARD3NL				UACA			NUP50
STX4				NUP37			OGT
HNRNPH2				RAB5B			ORC2
UBA5				HLA-A			OTUB1
CNOT1				TANK			PABPN1
TNFRSF10B				PSMG1			PAF1
SLC39A10				HNRNPH2			PAICS
IQGAP2				NDUFA5			PALB2
UQCRQ				ACIN1			PALLD
MBD2				MVB12A			PAPOLA
DCTD				SH3GLB2			PARG
SRXN1				BPNT2			PARK7
HPCAL1				LIN7C			PARP1
PPIF				CWC27			PC
PIGK				HDHD2			PCBP1
SHMT1				HUWE1			PCBP2
ATAD1				COPG2			PCCA
THYN1				VAMP3			PCM1
SLC25A4				DNAJC3			PCMT1
NRBP1				DRAP1			PCNP
TBC1D2				COX5A			PCNT
RANBP3				ACAD9			PDCD2L
WFS1				CPPED1			PDCD6IP
DNAJC10				SMARCE1			PDLIM1
NDUFA10				EXOC1			PDLIM5
NDUFB11				RTF1			PEF1
SLC39A6				AAGAB			PEPD
AP3D1				ALCAM			PFAS
LGALS8				SUMF2			PFKP
NUP43				CFL2			PFN2
DCUN1D1				ACADVL			PGK1
HGS				MAP2K3			PGLS
GAPVD1				WDFY1			PHAX
QDPR				DDX23			PHC3
MCM6				ASCC1			PHF8
DCTN4				SLC16A3			PHGDH
TUBGCP2				SF3A2			PIP
RAB35				MCM6			PITHD1
SLC35B2				TUBGCP2			PITRM1
HDHD2				NIBAN1			PKM
ARL6IP4				TEX2			PKP1
SPR				PPIL1			PLD3
MARCKS				SAR1B			PLIN2
SACM1L				TPP1			PLPBP
ITPA				HMGCL			PLS3
DUSP3				AK4			PM20D2
MRTO4				FAM98B			PMPCB
ARPP19				SDC4			PMS1
AUP1				AP1G1			POLD3
UQCR10				RP2			POLDIP3
EIF2A				IRF3			POLK
SART1				NCAPH			POLR1E
NRDC				IQGAP2			PPA1
LSM12				STAM2			PPIA
LSM1				UQCRC2			PPIL4
PRPSAP1				ELMO3			PPM1G
BLVRA				TMPO			PPP1R10
BAG6				TMX1			PPP1R2
MBOAT7				HMBS			PPP2R1A
STRN3				SBDS			PPP2R2A
STX5				NUP155			PPP4R3A
ROCK1				DVL1P1			PPP5C
FIS1				TBC1D15			PRDX1
CD81				PIR			PRDX2
OSBPL10				OSBPL10			PRDX3
MCFD2				PDLIM2			PRDX4
ITPK1				SAMD9			PRKACA
PICALM				MPRIP			PRKDC
PTGR1				LSM14B			PRPF3
SCAMP3				CCDC43			PRPF31
CTSC				SGPL1			PRPS1
DTD1				ZPR1			PRRC2A
UBE2O				NELFE			PRRC2C
COA3				FAM114A1			PRSS1
SNRPB2				PSPC1			PSMD9
TSNAX				NOP2			PSME3
PARVA				PPIC			PSMF1
RFC4				PAIP1			PTBP1
SRRM1				SPCS2			PTER
ABHD12				SYNGR2			PTPN11
COMMD8				RIPK1			PUF60
PYCR2				BABAM1			PUS7
CORO1A				XDH			PYGM
ENOPH1				CD99			QARS
RBM25				PDS5A			RACK1
TOLLIP				GPX4			RAD18
PLGRKT				GOPC			RADX
SCARB1				CD2BP2			RAE1
BROX				PDCL3			RAN
ANO10				ERAP2			RANBP2
SAFB2				RAB32			RANBP3
GRB2				NUP133			RANGAP1
RSU1				CMTR1			RARS
PSMD9				AIP			RBBP6
STAMBP				DDX60			RBBP7
EIF2B2				SYPL1			RBM10
ENSA				HSPA2			RBM11
RAB3D				ARPC5L			RBM17
TSC22D1				MTOR			RBM22
PAM16				NAB1			RBM26
RRAGD				SRSF7			RBM27
KPNA3				FAM3C			RBM33
SLC20A1				SYNRG			RBM4
VPS28				RIC8A			RBPJ
GPR107				GMFB			RCC2
FERMT1				SRRM1			RDH11
ANP32E				FKBP9			RFC1
LTN1				INF2			RFC2
ACOT8				SNAP23			RFC3
CUL4B				PPP1CC			RFC4
PRRC1				PDZD11			RFX1
PON2				BCL2L1			RIF1
STX16				PFDN4			RNF8
TMX2				GGA1			RNPEP
CNP				LYPLAL1			RPA1
DNASE2				CUL3			RPL11
RAB3GAP2				ACO1			RPL18
ACTR10				BTF3			RPL22
RAB34				EXOSC2			RPL23
RP2				FAF1			RPL30
RBBP4				NBN			RPL4
CARM1				CIRBP			RPLP0
FAM50A				IKBIP			RPLP1
SHTN1				TCERG1			RPRD2
RPA2				CD81			RPS15A
AIFM1				TPD52			RPS20
KPNA4				OCRL			RPS3
PDCD4				MPI			RPS6
PRKAA1				PIN1			RPS8
KIF2A				CDC5L			RRM1
PPL				ATP6V1G1			RRN3P2
FDXR				ROCK1			RSBN1L
BPNT1				PURA			RTF1
NUP133				KLC2			RUVBL1
NUBPL				F11R			RUVBL2
TOMM5				XRN2			S100A6
SF1				OSBP			S100A8
CMAS				HSDL2			S100A9
DDX39A				COG1			SAP130
HDAC2				SCFD1			SAP30BP
PYCARD				SRSF5			SART1
MYO9B				DDB2			SART3
NSF				WIPF2			SBNO1
ZW10				RSU1			SBSN
MYL6B				TM9SF4			SCFD1
PPA2				PCDH15			SCML2
LSM14B				GDA			SDCBP
IDE				STUB1			SEC24C
MVD				WDR5			SEMG1
ZNRD2				GOLGB1			SEMG2
CSTF3				NFKB2			SENP6
ACO1				HOOK1			SERBP1
WBP2				CAVIN3			SERPINA1
CLPB				CNPY3			SERPINB1
TM7SF3				SHC1			SERPINB12
EMC8				POLR2E			SERPINB3
WASF2				LAMC2			SERPINB6
UBTF				WDR44			SF1
MRPL57				RNF214			SF3A1
SLC7A2				ATG5			SF3B1
DCTN3				HCLS1			SF3B2
AKT1S1				NSF			SFN
NDUFV2				PMPCA			SGO2
GRSF1				EIF4E2			SH3RF2
AP3M1				EXOC2			SHROOM3
EMC3				HMGA1			SIN3B
PTPN2				RBM14			SIRT1
EIF4A2				TRIOBP			SKP1
SQLE				RBBP7			SLC25A11
PAFAH1B3				METAP2			SLC25A3
MAPK14				RHEB			SLC25A6
CLIP1				EHD2			SLU7
RAB13				SLC25A24			SMAP
BCLAF1				ZW10			SMAP1
DPM3				COG4			SMARCA5
OGFR				BICD2			SMARCAD1
USP9X				TXLNA			SMARCE1
BRK1				NUBPL			SMR3B
RABGGTA				JPT1			SND1
MIA3				ROCK2			SNRNP200
SERINC3				CHMP4B			SNRPA1
SUMF2				PMVK			SNW1
PRP4K				WRNIP1			SNX1
GORASP2				GFM1			SON
CUL2				DCTN4			SPATA7
ACACB				CUL2			SPDL1
SMS				ADAR			SPEN
SEC23IP				ARFGAP3			SRFBP1
DCTPP1				GALNT2			SRRM2
CTNNB1				CCDC124			SRSF7
SEPHS1				NOLC1			SSRP1
CRKL				BOLA2; BOLA2B			STAT1
PPP1R18				PPM1F			STAT3
CDC5L				KYAT3			STAU1
PIGS				FKBP3			STRAP
GPX4				SKIC2			SUGP1
RPL21				GMPPA			SUGT1
GOLGA3				EXOSC7			SUMO1
DECR1				STXBP2			SUMO2
STX7				DNPEP			SUPT16H
RALY				RANBP3			SUPT5H
LRBA				DTD1			SUV39H2
SPINT1				CRK			SYNCRIP
NOL10				RAB11FIP5			TAF7
DNAJB6				RELA			TAGLN2
PXN				PAXX			TARDBP
RAB21				HYPK			TCERG1
SH3BP1				EXOSC6			TCF20
TCIRG1				NLN			TCOF1
PRPF4				GLUL			TCOF1
HEBP1				ZNF207			TCOF1
STK26				AFAP1L2			TCP1
FAM83H				PCNA			TFCP2
FLOT2				MIX23			TFIP11
POLR2H				TRIM56			TGM1
GNPDA1				RPA3			TGM3
USP39				MIEN1			THOC2
SHC1				DERA			THOC3
PDHA1				GTF2F1			THRAP3
SCRN1				FKBP15			TICRR
GMPPA				REPS1			TIPRL
AIP				SYMPK			TLN1
LNPEP				CUL4B			TMEM263
TBL2				FIS1			TMEM33
HMGA1				TSNAX			TMPO
EDF1				EDF1			TMPO
ADI1				EIF2B1			TOP2A
DDX47				DNM2			TOP2B
PPCS				ACOT9			TOPBP1
NDUFA2				ARHGAP18			TOX4
MRPL12				DDX21			TP53BP1
ACAD9				ATP6V1H			TPI1
PRKAR2A				SRP19			TPM1
NDUFB7				STT3A			TPM3
NUP88				PGRMC2			TPR
NDUFS5				ECPAS			TPX2
DOCK7				THOC3			TRAF2
THOP1				PGP			TRIM25
NCBP1				SRXN1			TRIM28
SLC9A1				DAPP1			TRIM33
TMTC3				SRC			TRIR
UROD				NUP107			TTK
SIGMAR1				SDHB			TTLL12
MAP2K2				YBX3			TTN
DHRS7				COG3			TUBA1A
GTF2F2				NUP43			TUBA1B
MRPS27				PSMB8			TUBA1C
PFAS				LRCH1			TUBB
PPP1R2				PLCB3			TUBB2A
MICALL1				ITPK1			TUBB2B
PDLIM7				G3BP2			TUBB4B
PRKACA				DYNLT1			TUBB6
CSNK1A1				NECAP2			TUBB8
STUB1				DDX42			TUFM
TMBIM1				PRRC2A			TXLNA
DKC1				MT-CO2			TXN
CSNK2B				MYL6B			TXNL1
NUP205				CSNK2B			U2AF1
PPP1CC				NCBP1			U2SURP
MRPS9				EXOC5			UBA1
DNAJA1				BRK1			UBA2
ADSL				NDE1			UBAP2L
RBM12				NAPRT			UBB
MMS19				LSM2			UBTF
LCLAT1				CTTNBP2NL			UBXN7
UBXN1				USP10			UCHL1
PCYT2				RBM17			UHRF1BP1
PIGU				ARFGAP2			UIMC1
PURA				SLC25A1			UQCRC1
NUCB1				ARL6IP4			USH2A
PDCD5				SHMT1			USP14
IL1B				LNPEP			USP5
SEPTIN10				SPATS2L			UTP4
PEA15				SF1			VCPIP1
NAGK				TOP1			VDAC2
FAM120A				OAS2			VIM
DDB2				ASPH			WAPL
PIR				MEMO1			WASHC2C
FBL				EPB41L2			WBP11
ERGIC1				LSM12			WDR36
RALA				TFRC			WDR43
ABI1				AFTPH			WDR70
CCAR1				RNMT			WIPI2
OPA1				ILK			WRN
POLR2E				CSK			WRNIP1
SCRIB				PLOD1			WWOX
ASNS				SNRPC			XAB2
OAS3				COMMD8			XP32
ZNF207				QDPR			XRCC1
TM9SF1				WNK1			XRCC5
SLC25A10				BLMH			XRCC6
TCEA1				GORASP2			YBX1
VPS4A				RAB5A			YEATS2
SMC4				DCUN1D1			YTHDF2
MAP7D1				STK4			YWHAQ
ACTR1B				IPO4			ZBTB21
PRXL2A				LAMB3			ZBTB33
ERMP1				CDK11B			ZBTB9
RPS27L				HINT2			ZC3H11A
CD109				P4HA1			ZC3H18
HMGN1				GLG1			ZC3HAV1
CCDC43				AP2S1			ZCCHC8
ACOT9				MAPK14			ZDBF2
RBM17				MAT2B			ZFR
PPME1				EIF2B4			ZG16B
STK10				RAB6D			ZMYM2
FKBP9				NOP56			ZMYM4
PPIH				RPE			ZMYND8
FAH				POFUT1			ZNF148
SRSF11				ERGIC3			ZNF207
SPATS2L				PTPN23			ZNF281
HADH				SOD2			ZNF318
B4GALT1				PCYT2			ZNF638
DDX46				EDC4			ZNF644
HSDL2				HEBP1			ZNF655
SEL1L				CLTA			ZRANB2
ARL2				OGFR
ZPR1				ASCC2
GDI1				ABI1
LZIC				LZIC
TPBG				DECR1
MCM2				PTGFRN
CTBP1				MMAB
SRP72				NR3C1
ADA				NHLRC2
SLC25A13				NUBP2
NT5C				LRRC40
PLAA				XPO7
GPRC5A				SPCS3
PLXNB2				AK3
EML2				BAIAP2L1
P4HA2				WASHC3
ITPR3				TBCD
GRPEL1				VPS29
CLIC4				PICALM
SLC26A2				FHL1
PTPN23				MAP7D1
MSMO1				GIGYF2
BPNT2				NIT2
LRRC8C				HSPA4L
CD151				SCRN1
PAPSS1				PSMF1
FXYD3				SFXN1
GSDME				NAA10
TRIM29				IFT25
CD2AP				MAPK1IP1L
SRSF9				PGRMC1
HSD17B7				PPME1
NUBP2				DKC1
SRRM2				NUMB
RPE				PABPN1
MCU				SMARCC2
ATP2A1				PPP6R3
UAP1				UROD
DAZAP1				U2SURP
DNAJC7				TPD52L1
GRHPR				NFKB1
PPP2CB				TOLLIP
GABARAPL2				UAP1
PPID				PPP6C
PTMA				EML4
NSUN2				EPN2
FGFBP1				PIP4K2C
FAS				OAS3
GAR1				USP15
DCPS				KPNA1
NDUFS7				HNRNPR
SARG				C11orf98
ZC3H15				EHBP1
COPS3				DDX39A
PLOD2				TNPO2
FTL				DSG3
AHCYL1				EIF2A
GTPBP4				RAB18
CRK				LMNB2
TMEM214				PDHA1
DENR				RPA2
OAS2				EIF3G
MAGOHB				EPHA2
AP3S1				IDH3G
NRAS				U2AF1
OSBP				FHOD1
DSC3				A2ML1
KCTD12				RBM12
ECPAS				LGALS3BP
NUP85				MCFD2
TUBG1				BZW2
PACSIN2				RAB9A
ITM2B				ZC3H15
AP3B1				CAPRIN1
SPINT2				STK26
LAMB1				THYN1
ARPC1A				USP9X
DHX30				LSM1
SGPL1				IFIT5
EDC4				SYAP1
CCAR2				EFL1
ILK				PPFIBP1
WDFY1				NUP93
SLC25A11				UFL1
HMGB2				VPS37B
POR				DPM1
MOGS				CSNK2A2
SRSF3				AKR7A2
BAIAP2				HK2
DPP9				NIPSNAP2
DYNLT1				HDGFL2
OSTF1				CDC42BPB
PACSIN3				ENDOD1
AGK				SLFN5
SOD2				CDH1
NIT2				HM13
CAPRIN1				HNRNPA0
TXNL1				RAB3GAP2
H1-0				TOMM70
DLAT				TOR1AIP1
PPP1CA				GNAS
BZW2				VPS37A
MYDGF				DPP9
ACOT13				RALB
SCD				GABPA
PRPS1				TSC22D1
LRRC47				SQSTM1
PLBD2				ZNF185
AKR1A1				NTPCR
CDH1				ESYT2
RDH11				SKP1
HP1BP3				NRBP1
UPP1				DCTD
PRSS8				MAP4K4
PSMD5				TBC1D5
GSTK1				RPS4Y1
WASHC2A				STOM
IGF2R				WASHC4
ELAVL1				DENR
TBCD				PPIL3
LANCL1				RDH11
DEK				CASP1
PPP1R12A				DAZAP1
VAMP7				ABCF2
MAOA				PGM1
HYPK				BAG3
STXBP3				ERLIN2
EMC7				NAGK
BCL10				EIF4A2
SCPEP1				ITGAV
DCK				EXOC4
PRPF6				PIH1D1
EMD				MOGS
TOMM70				ERC1
APLP2				PYCARD
CZIB				ERAP1
CYRIB				DNASE2
CTSA				PABPC4
SORD				SCPEP1
SNRNP70				TRAPPC3
NXN				IGBP1
PPP4R1				TPP2
FBXO2				MCM2
PFN2				SAMHD1
PSPC1				CCDC6
UBXN4				PDCD5
RBM4				ARPP19
PEX11B				COPS8
MEMO1				HIBADH
YAP1				NUP50
PCYOX1				HMGN1
ATP5F1D				ITPA
XPO7				DNAJA1
OSBPL8				PGM3
UNC45A				CZIB
SNX12				TOMM34
EHD4				XPOT
SKP1				MTA2
TMEM205				STK3
NIPSNAP1				NMT1
CERS2				KCMF1
PAIP1				RHOG
ACADVL				GSTK1
PPP3R1				EBP
NUP58				NOSIP
AP1M1				SGTA
SGTA				ENAM
NDUFB9				HSPBP1
TMEM192				DDX5
DNM2				COPS3
IL1RN				ABRAXAS2
SH3GLB1				CDK5RAP3
ATP6V1H				MED23
HACD2				IL1RN
SAE1				AHCYL1
ARHGAP1				PRPF6
STX12				PLEKHO2
PTPA				ITGA5
PKP2				BCL10
JPT1				PRPF31
BCCIP				PDLIM7
EWSR1				GATD3B
STX8				CYB5B
SNRPA1				LETM1
TJP2				PFKFB2
FHL1				UBE2K
WDR77				COG2
ATP6V0A1				KPNA4
RPL32				GET4
KLC3				EML2
SBDS				RPL37A
PUF60				SNX5
PPP3CB				SF3A3
SNRPC				ILKAP
U2AF1				NAPA
MPRIP				GNPDA1
TOMM34				PRNP
ABCC1				ABCF1
IST1				SCARB2
CLINT1				MEAK7
DERA				SRSF6
AFG3L2				SMC4
SMC2				GTF2I
CHCHD3				EXOSC8
TMEM33				PMPCB
EEA1				UTP14A
SPAG9				TBL1XR1
BLMH				DCPS
FKBP2				SMCR8
PGLS				CNOT3
XPOT				PRPSAP2
HNRNPUL2				PNPO
PLAU				CTSZ
UQCRB				ARL1
EI24				COPS6
PGAM5				DBN1
DFFA				THOP1
PNPO				FXR1
RANGAP1				PPP5C
NAE1				GTF2F2
SPCS1				SH3BP1
CORO1B				NUP88
SERPINB1				NDUFA4
STX6				PPID
ARFIP1				SNX12
TRIM25				PPP1R18
TMX3				DTYMK
ZMPSTE24				IMPDH1
GGH				GCLC
EIF1AY				TRIP13
LETM1				SEC24C
PI4K2A				DNAJC5
AKR1C2				HINT1
COPG2				NHERF1
HNRNPR				TMEM263
AGTRAP				SERPINB1
NHERF1				ATG3
MAP1B				CNOT7
VPS36				PSMB9
NUP54				NAXE
CPD				MRPL12
EIF2B4				ATAD3B
ETFA				AK1
PTRH2				HNRNPAB
AP1G1				SRSF8
PURB				PSMD6
CCDC47				TACC2
LMAN2				CARHSP1
PYM1				RBMX
OGA				SRSF11
CUL3				ARFGAP1
TSG101				PPIF
SNRPGP15				AASDHPPT
CHMP5				AAK1
SDHB				PPM1G
SLC37A2				ATP6V1C1
CBX3				NUDT21
GNAI3				FTL
CRYZ				WASH2P
COMT				RAE1
TM9SF3				MAGOHB
RSL1D1				SRRM2
MOB1B				ME1
RWDD1				UQCRC1
MX1				FAM114A2
IDI1				HNRNPDL
DYNLRB1				DYNLRB1
ADIRF				CTBP1
PLCB3				SEC23IP
GPS1				RCC1
MAP4K4				ALDH9A1
SLC30A1				NAE1
ESYT2				RAP2B
LSM8				PACSIN3
SEC24C				RBM8A
PPP5C				TUBG1
PSMD10				GAPVD1
PMM2				ADRM1
SKIC3				NOP58
RETSAT				BCCIP
VPS29				SNRPD1
RHOG				RNASEH2A
TRA2B				GIT1
UBE2K				HCFC1
ADAR				PPP4R1
RAB18				CLIP1
SLC25A25				ASNS
SLIRP				IGF2BP3
AP2S1				CPSF2
RAE1				PPP3R1
PSMD12				DNAJC8
ARHGDIB				CTSC
LAMTOR1				BLVRA
BUB3				XPNPEP1
ECHS1				ALDH3A2
CKAP5				RO60
LSM6				DCTN3
CPNE3				PLPBP
YBX3				CLINT1
SNAP23				IDE
SNRPB				PEA15
HK2				CSTF3
NDUFA13				IPO9
NUP214				IFITM3
NPTN				STAM
H2BC11				LRRC47
ATG9A				PSMD14
BOLA2; BOLA2B				GNAI3
DRG1				TIGAR
HACD3				PTGR1
VTA1				ECI1
TRAPPC3				BUB3
CD82				ENOPH1
P4HA1				TIMM44
AGPS				PACSIN2
UMPS				IGF2BP2
BANF1				YKT6
TMED5				MCM5
HLA-C				RECQL
UBQLN1				TXNDC12
LMNB1				CLTB
NT5E				PAPSS1
MAT2A				NEK9
CD47				PRMT5
CTSB				EEF1E1
NDUFS2				PEF1
MTAP				ADSL
NONO				DNAJC9
RECQL				DHRS7
FKBP3				PARP1
XPNPEP1				ALDH1B1
DNAJC8				VAC14
MYO5C				GGH
PBDC1				LAMTOR1
NOLC1				MTDH
DYNC1LI2				MCM7
STAM				ARHGEF2
RAB38				PFKM
MAL2				ATP6V1E1
SKIC8				PSAP
TRIP10				IL18
PHPT1				KPNA6
PPP1R7				EXOSC10
HNRNPH3				WASF2
ARHGEF2				ACTL6A
EIF4B				CSDE1
SLFN5				AMPD2
NUP93				GNB1
UCHL3				ESRP1
NOP2				SREK1IP1
KLC1				AP2M1
JAGN1				SAE1
ASPH				GNS
ATP2B4				SMC2
NDUFA5				ARGLU1
GYS1				NT5C
VASP				GPHN
HUWE1				DFFA
RAP1GDS1				UBLCP1
DDX19A				PAFAH1B3
GLRX3				PGLS
EIF3M				EIF4E
EHD2				ACY1
COX6C				MESD
RNPEP				PRPF3
HEBP2				HMGB3
ATL3				GNG5
HLA-A				PALLD
CDC37				PCYOX1
CDK5RAP3				UBA2
ARPC5L				ETHE1
VPS26A				OSTF1
SH3BGRL				PARVA
ACO2				CTNNB1
COPZ1				SORD
ATP6V1C1				CKAP5
EIF3H				CNOT2
VBP1				COPE
COPS2				PARP4
SRC				RAP1GDS1
GCLC				HADH
BAX				DDOST
HEXB				S100A9
PALLD				BANF1
NAA50				RAB3GAP1
NUCKS1				FAF2
TIMM44				EIF2S3
REXO2				EWSR1
SFXN1				UBL4A
ESD				ZNF646
PSME3				ATP1B1
ATP5MK				SH3GLB1
SCARB2				PPP3CB
HLA-E				PTMA
RCC1				LRBA
NMT1				CIAPIN1
MCM4				PBDC1
LAMA3				AP3M1
SURF4				MCM4
UBE2M				NUP98
CHMP1B				LARP1
DYNC1LI1				GALE
LDLR				AKAP13
PFDN5				CNOT9
AP2A1				SEPHS1
YKT6				PDXK
FDFT1				ACOT13
SYPL1				UBE2M
APMAP				THRAP3
SDCBP				BTF3L4
HMGB3				API5
TBCB				TXNL1
SF3A3				RPL21
BTF3				IST1
MCM5				SERPINB6
ATOX1				LSM7
PGRMC1				MAP2K1
TIGAR				NUP58
SPTLC1				DDX19A
SEC11A				GRPEL1
DPM1				PHPT1
MLEC				PGAM5
WARS1				CYRIB
ACSS2				TMA7B
SRSF8				RPL29
PDAP1				ATP2B4
COPS5				PLAA
HPRT1				GOLGA4
SLC12A4				PRKAR2A
NAT10				PPP1R2
MTOR				PAFAH1B2
PDLIM5				FAM83B
H2AZ1				SART3
SF3B1				RPRD1B
ERLIN1				DYNC1I2
DNAJC9				AIMP1
UFL1				RPL35A
PGRMC2				DNAJA2
CAVIN3				RPL22
ABCF2				KANK1
COPS4				ARHGEF7
UCHL5				ECH1
CACYBP				UMPS
GGCT				AGFG1
DHX15				SKIC8
NANS				CORO7
CAB39				EVPL
CHMP1A				TBCB
EEF1E1				PAFAH1B1
STK24				MICALL1
IMPDH1				MCM3
TIPRL				BPNT1
TWF1				COLGALT1
GOT2				AFDN
RPRD1B				CD44
SNX2				ATOX1
SRSF7				LMAN1
ARL8B				FRYL
SPCS2				SP100
SF3A1				STRN
NSFL1C				AGPS
SNRPD3				TSG101
AK1				GPS1
GNG5				PSMD10
GOLGA7				PTPN12
RAB9A				LRPPRC
EGFR				DDX6
IDH3A				UBE2D3
SH3GL1				CBX3
PSMB2				RDX
LMNB2				SEC14L2
TNPO1				CAD
NDUFV1				UCHL5
IMMT				NAA50
OXSR1				PGK2
TMX1				LANCL1
SEC63				DUSP3
PGM3				NSUN2
PAFAH1B1				NONO
ADRM1				CORO1B
MCM3				EIF4H
STT3B				SF3B2
PPM1G				GFUS
MATR3				SH3BGRL
SEC14L2				EHD1
ETF1				PSMB3
UBE2V1				ARFIP1
NCLN				TRIP10
TNKS1BP1				DDX52
TARDBP				TJP1
CCDC124				ERH
DLST				RTN3
ZYX				RAC2
SNCA				CNPY2
NASP				RPS5
ITGA2				HMGCS1
CD44				NUCKS1
ECHDC1				LSM6
SRP68				PRPF4
SH3KBP1				DOCK7
TMPO				RRAS
SNRNP200				TCEA1
ELOB				GOLGA3
SEC23A				NUP153
HINT1				BAG6
EIF3D				DRG1
DTYMK				RCN2
GSPT1				IPO7
SCP2				ALYREF
UGP2				ACO2
JPT2				LYPLA1
PCNA				HNRNPA3
CYFIP1				EPS15
ARL1				DLAT
CKMT1A; CKMT1B				LMNB1
SARNP				LUZP1
RAB6A				GLOD4
SLC25A12				PSMD12
ABCD3				PPP1R13L
SF3B2				VAPB
RAD23A				VPS4B
CLIP2				SRPRB
RHOT2				EIF3D
PTGES				CTPS1
PFDN1				PPIH
LYPLA1				ARPC5
SLC4A7				SRPRA
MYBBP1A				DYNC1LI2
ATP13A1				EPS8L2
HNRNPA0				PSMA4
SNRPA				PDCD10
SERPINB6				SRP72
ATXN2L				YAP1
MTDH				UBA3
RAP2B				WDR77
DPP3				PFDN1
PGM2				CYFIP1
PFKL				FUS
GLG1				REXO2
ATG3				VPS26A
TM9SF4				ABCE1
UBR4				LAMA3
OGDH				SNRPA1
VAPB				LSS
TMA7B				HSD17B4
DYNC1I2				PFN2
TOP1				ILF2
NCKAP1				PPP2CB
MAPK1				SMS
ITCH				NCKAP1
ABCE1				NUP54
AP1B1				SNU13
IGF2BP3				PSMB7
NOP56				TPM2
ANXA8L1				TUBB3
SSBP1				ACP1
RANBP2				BAIAP2
TOMM40				FAH
DAD1				GPX1
PGM1				RAB14
TTLL12				MAT2A
CTPS1				LSM8
NUP62				ABHD14B
IMUP				ERP44
TCOF1				TTLL12
GNG12				CACYBP
SLC2A3				CRKL
EIF3G				RPAP3
DNAJB11				NUCB2
RAC2				TRIP11
MT-CO2				USP7
USO1				PPP1R12A
SNU13				TMEM43
CMPK1				STRN3
CSNK2A1				PRPS2
DGKA				TIPRL
RPL36A				SLC2A3
CARS1				PDCD6
SRP14				ETF1
IPO7				CPNE1
TM9SF2				DCD
EIF4E				FERMT1
EIF3K				TBC1D2
PSMD8				ANXA8L1
GPD2				TXNRD1
GALE				PTPA
PRPS2				VAT1
CNPY2				IDI1
PRMT5				SCP2
API5				SWAP70
ANP32B				SRP14
NDUFS3				COPS2
NSDHL				PSMB1
ACTBL2				ARHGDIB
FAR1				UPP1
PSMA6				EIF3J
IL18				MOB1B
ATP5MG				AKR1B1
EIF6				GET3
PSMB3				EIF3K
FN1				KPNA3
MCM7				PPP1R7
SPCS3				MVD
PRMT1				AIMP2
EIF2S3				EIF1
SUGT1				UBE2V1
DNAJB1				DOCK8
SLC38A1				MYO18A
NPC2				KHDRBS1
EIF1				PSMB6
ALDH3A2				UNC45A
GNB1				MTAP
PDXK				HSD17B12
DNAJC3				OTUB1
GET3				UGDH
DBNL				OXSR1
PRPF19				GDI1
GLOD4				ATP6V1B2
SEPTIN11				SNX1
PCMT1				HK1
NIPSNAP2				GRHPR
EIF2S1				SERBP1
NDRG1				APMAP
EIF5				DNAJB1
PABPC4				PMM2
SLC25A6				RPS27L
ARPC5				TJP2
PEX14				NUP62
CHMP3				RTRAF
UBAP2L				PSME3
STAT1				RPS28
SRPRA				COPB2
NAA15				DYNC1LI1
IFITM3				ATP6V1A
ITGA3				ISG15
TPR				ARF6
SNX3				RPS23
TECR				APEX1
DLD				RAB6A
DDX5				U2AF2
ECH1				WASHC2A
EIF3F				PPA2
NAPA				PSMB5
ARPC1B				AHSA1
PAFAH1B2				RNPEP
FAF2				PGM2
CPNE1				SARG
CAPZA2				PSMD3
MYO1E				KLC3
ALCAM				CRYZ
CHMP2B				SFPQ
CHMP6				UGGT1
MARS1				SCRIB
FTH1				RAI14
VAMP8				SLC25A6
SLK				GSDME
COLGALT1				CDV3
LRRC8A				MYDGF
GSR				SF3B1
CAPNS1				NAA15
CDH3				RAD50
CALD1				TSN
TXNDC12				UBR4
LAD1				CNOT1
USP14				CMPK1
PPP2R2A				NUP214
CORO1C				DPP3
NUDT5				HPRT1
BTF3L4				PPP1CA
RRAS				EIF1AY
EMC1				PDAP1
SSR3				ATP5PO
VAMP3				VBP1
DDX6				EIF2AK2
LARP1				NSFL1C
RPL37A				PSMD4
NUP98				FARSA
PSMD6				TRIM29
SRSF6				AP3S1
SF3B3				TARDBP
G3BP1				ADSS2
PCBP2				EIF4B
NCSTN				TWF1
CNN2				QARS1
UBA2				ATXN2L
UGGT1				UFM1
F11R				MARS1
ELOC				AP3D1
SNRPD2				TNPO1
NAP1L4				PSMA5
LSS				ANP32B
AKR1B1				PTPN11
UBA6				RAB1B
SEC61A1				GGCT
DNAJA2				DARS1
DIAPH1				AP1B1
AK2				OXCT1
EHD1				TMED2
HSD17B4				STIM1
GOT1				EPS15L1
PNP				ALDH7A1
UPF1				IARS2
NARS1				NAP1L4
EIF3B				SEPTIN10
EFTUD2				NANS
SRM				GPD2
PFDN2				PPP2R2A
AP2M1				GLRX3
PSMD4				PDLIM1
PSMD14				PSMD8
FEN1				EEA1
SRSF1				UCHL3
CAST				RCC2
KRT18				G3BP1
DNM1L				PTPN1
S100A13				ARL3
GALNT2				RPL23
TSN				PHB1
USP5				SNX3
RPS6KA1				NARS1
BLVRB				RPS12
PGD				MAPK1
PSMB5				EIF3H
LAMC2				NASP
TXNRD1				SUGT1
ILF2				BSG
DDX21				CARS1
CD63				H3C1; H3C10; H3C11; H3C12; H3C2; H3C3; H3C4; H3C6; H3C7; H3C8
DDT				DPYSL3
RCC2				SRP54
RBM39				RPS21
EBP				TWF2
SEPTIN7				RPL30
FAM3C				PREP
NPC1				CD63
EIF2S2				AP2B1
IPO9				PRRC1
PFKM				CAB39
PSMD7				SARNP
ADSS2				ASCC3
LRRFIP1				DGKA
TWF2				PSMD7
FXR1				CAV1
ARF3				DDT
APEH				COPS4
SRPRB				SLC20A1
UFM1				GFPT1
PFDN6				TRIM25
RAI14				RBBP4
EIF4H				RAB10
PITPNB				MYH10
RAB1B				PFDN5
ARL3				SARS1
MACF1				PSMB2
EIF3E				PFDN2
NUMA1				GNG12
GLUD1				SEC31A
VAT1				ESD
COX4I1				RPL18A
ADK				AKR1A1
FUS				NAP1L1
SRI				SF3A1
EPHA2				HMOX2
RPL36				COPS5
NOP58				RHOT2
PSMD13				IMUP
PSMA5				SH3GL1
EIF4E2				IPO5
XPO1				SUCLA2
RBMX				MANF
EIF5B				RPS26
RPL35A				HEBP2
HNRNPA3				ADK
DARS1				EIF3M
KHDRBS1				RBM39
FLII				DDB1
DBN1				BLVRB
EIF4G2				WARS1
PSMB6				SH3KBP1
PAK2				REEP5
PSMB4				ERO1A
APEX1				COPG1
NIBAN2				STK24
OTUB1				CD2AP
CS				RPL28
PLEKHA5				ELOB
STRAP				ST13
MTPN				HEXB
PDCD6				JPT2
VPS4B				EHD4
HMGCS1				RHOA
QARS1				LAMP2
RAB2A				UPF1
ACTR2				ARCN1
YWHAH				STAT1
CLTB				ACSS2
EIF3I				ACOT7
NUTF2				PSMC4
ANP32A				EIF2S1
KIF5B				PSMB4
S100A8				PTBP1
FABP5				SSBP1
PSMD2				NPC2
EIF3CL				UBAP2L
ATP6V1B2				SPAG9
RTCB				CAPZA2
IPO5				SNX6
GLO1				PDLIM5
ACOT7				MYO1E
PSMC4				COL17A1
NPEPPS				PXN
CDC42				APEH
RPS12				MTPN
ARPC3				CTNND1
CAPG				VASP
GFPT1				EIF6
IDH1				EIF5B
PRPF8				RPL5
HDGF				GMPS
GMPS				RAC1
ALYREF				ESYT1
OLA1				EIF5
PSME2				ELOC
MIF				PSMA2
ANXA4				IRF6
IRF6				SRM
RCN1				YBX1
KARS1				RTN4
TXNDC5				RANGAP1
ALDH7A1				PGD
NUDC				COMT
NOMO2				RPS20
SARS1				ITGA2
RAB10				GM2A
CSDE1				SUB1
PTBP1				UGP2
CAPZA1				CCAR2
RDX				RARS1
DSG2				LAD1
CNDP2				SRI
RPL10				YWHAH
EFHD2				ALDOC
ADH5				ZYX
TFRC				DDX46
FH				RPL38
MANF				COPB1
ERP44				PSMD1
HM13				C1QBP
SLC16A1				PITPNB
NAP1L1				VPS35
FKBP5				CDC42
RPS21				PCMT1
UBE2V2				ADIRF
PSMA2				DCTN1
PREP				VARS1
RPS15				ANXA4
PTPN1				SLC25A3
GART				DDX1
LAMB3				MAPRE1
LUC7L2				RAD23B
RAC1				LGALS3
FDPS				FH
PRDX4				SNX2
FARSB				EIF3E
DDB1				PFDN6
CAPN2				ARHGAP1
ENO3				GOT1
PSAT1				XPO1
SLC25A1				RTCB
EIF4G1				NUTF2
RPL8				RPL9; RPL9P7; RPL9P8; RPL9P9
RARS1				CLIC4
NUCB2				EIF3CL
FKBP4				EIF4G2
EIF3L				LUC7L2
DCTN1				EIF3B
PSMC5				RPS6
LIMA1				ANXA6
BZW1				CAST
RPL18A				ATAD3A
RAB7A				TPR
RHOA				PSMA1
ACSL3				PRKCSH
TPM1				FEN1
CSTB				USP14
PSMD1				SUMO2
PTGES3				RPS6KA1
PSMC6				SQOR
COPB1				TARS1
VPS35				UBA6
RPL30				ADH5
GM2A				CAPZB
RTN4				DNM1L
LARS1				DBNL
PSMA1				PTGES3
PSMC1				ARPC4
CAND1				APRT
PPP1CB				ARPC1B
RACK1				LIMA1
MAPRE1				PPP1CB
ACTR1A				USP5
ATIC				GSS
TACSTD2				PSME2
ALDOC				GART
PSMB1				AK2
FKBP1A				PRDX3
ERP29				CAND1
VARS1				OLA1
CTNND1				PDCD6IP
AP2B1				RAB7A
CYBRD1				S100A13
PYGB				KARS1
UGDH				EIF3L
PLIN3				ACTR1A
SERBP1				LASP1
VCL				PSAT1
KTN1				SNCA
PSAP				IMPDH2
SLC25A24				CBR1
DBI				TXNDC5
PSMA3				PSMA6
RAD23B				PSMC2
ATP6V1A				RPS15A
LTA4H				FARSB
IPO4				HSPH1
GSS				FLII
DHX9				LAMP1
HSPH1				BZW1
LAMP1				CALD1
CAPZB				HNRNPF
SERPINH1				SEPTIN11
MYO18A				FKBP4
RNH1				NPEPPS
PEBP1				NUDT5
ACAT2				NIBAN2
SLC25A27				CAPN2
TRIM28				PSMC1
SLC16A3				CSTB
CTTN				ATIC
SH3BGRL3				GNAI2
UBE2N				IARS1
IARS1				PSMC3
ST13				EIF3I
LAMP2				FKBP5
TPD52L2				CAPG
ILF3				CTNNA1
LSR				RAP1B
DSTN				ERP29
RANBP1				DCTN2
RPL24				CNN2
PSMD11				PSMD2
MYO5A				PSMC6
DCTN2				GSPT1
ERO1A				DBI
TLN1				GLO1
TBCA				MIF
EIF3A				SLK
C1QBP				ARPC2
DPYSL2				DDX39B
IMPDH2				CNDP2
YBX1				CLTC
MDH1				TNKS1BP1
MYH10				GSTO1
NME1				KPNB1
COTL1				TPT1
DDX1				RNH1
PRKCSH				STMN1
ITGB1				TPM1
TALDO1				HSPA4
AARS1				HNRNPA1
G6PD				SSB
DDX39B				GCN1
CTNNA1				COTL1
PPA1				ARF4
PAICS				RPL12
RAB11B				EEF1B2
ANXA6				RPLP1
UBE2L3				RUVBL1
ARPC2				FKBP1A
PPP2R1A				LRRC59
YARS1				AP3B1
TPT1				PFKP
SLC25A3				RUVBL2
SYNCRIP				NAMPT
MVP				LTA4H
KPNB1				UBE2L3
TXNDC17				SH3BGRL3
GSTO1				FDPS
SSB				PHGDH
RPL5				STRAP
SUB1				FAU
RPL28				ACTR2
TPM3				NDRG1
RPS27				CSE1L
ARF4				PSMA3
RPLP1				RANBP1
CAPN1				EFHD2
RPL19				TXNDC17
SERPINB2				MYO1C
HMGB1				ANP32A
RPL14				RRBP1
PA2G4				UBE2N
MDH2				SEPTIN2
PLS3				MACF1
ARHGDIA				PEBP1
PCBP1				TBCA
RPL9; RPL9P7; RPL9P8; RPL9P9				TRIP4
HSPA4				MYO1D
EEF1B2				HMGB1
SUMO2				XRCC5
RPS15A				RPL17
SET				ACAT2
XRCC6				SEPTIN7
H3C1; H3C10; H3C11; H3C12; H3C2; H3C3; H3C4; H3C6; H3C7; H3C8				SET
RRBP1				RANBP2
S100A16				DSTN
RPL23				TES
CALU				RPL11
GPI				EIF4G1
GARS1				MDH1
ANXA8				LRRFIP1
RPL15				PLEKHA5
PSME1				NME1
ANXA3				NUDC
TARS1				HNRNPM
CSE1L				ARHGDIA
MAP4				PPIB
EEF1D				RPS4X
GANAB				TPD52L2
CHMP4B				CAPN1
TMSB10				HDGF
RPL18				AARS1
STIP1				RPL35
NME2				PA2G4
PRDX6				WDR1
ACLY				TCP1
ACTN4				ACLY
PRDX5				PPP2R1A
GDI2				VCL
RPL10A				PCBP1
SPTBN1				PAK2
RPLP0				EIF4A1
TPM4				STIP1
CAP1				VCP
AHCY				GPI
UBA1				MYO5A
FAU				ACTN4
YWHAB				PPL
SPTAN1				TRIM28
RPL3				PPA1
MYO6				GDI2
RPL6				CAPNS1
RPS3A				TMSB10
RPLP2				PYGL
PDIA3				YARS1
MSN				TALDO1
CALM1				PLIN3
				ANXA8
				CTTN
				CCT3
				PLS3
				NME2
				EEF1D
				PNP
				SERPINB2
				PYGB
				PSME1
				UBA1
				EIF5A
				ANXA3
				AHCY
				PDIA4
				EEF1G
				PRDX6
				PGAM1
				SPTBN1
				MDH2
				TLN1
				YWHAE
				MYO6
				CAP1
				CLIC1
				TMOD3
				YWHAB
				RPLP2
				PGK1
				PDIA3
				TMSB4X
				CALM1
